# Supplementary material for: The nucleolar phase of signal recognition particle assembly
Source: Life Sci Alliance. 2024 Jun 10;7(8):e202402614. doi: 10.26508/lsa.202402614 (PMC11165425; doi:10.26508/lsa.202402614)
Supplement: Supplementary file 1 [file LSA-2024-02614_TableS1.xlsx]

## Sheet: SRP9
Table S1. Excel file presenting the IP-SILAC data
	GFP-SRP9
Protein names	Gene names	Unique peptides	Intensity M	Ratio M/L	Ratio M/L Significance B	category
Nucleolar RNA helicase 2	DDX21	21	453170000	304.54	0	nucleolar proteins and proteins involved in ribosome biogenesis
60S ribosomal protein L4	RPL4	17	1248400000	268.81	0	Ribosomal proteins
Bifunctional methylenetetrahydrofolate dehydrogenase/cyclohydrolase, mitochondrial;NAD-dependent methylenetetrahydrofolate dehydrogenase;Methenyltetrahydrofolate cyclohydrolase	MTHFD2	23	4531300000	105.4	1.3e-68	Others
Signal recognition particle 9 kDa protein	SRP9	11	25092000000	39.319	1.41e-09	SRP proteins (bait)
Signal recognition particle 14 kDa protein	SRP14	11	10206000000	34.553	1.71e-07	SRP proteins
ATP synthase subunit alpha, mitochondrial	ATP5A1	2	542820000	33.7	3.77e-07	Others
60S ribosomal protein L10a	RPL10A	11	791070000	30.955	4.13e-06	Ribosomal proteins
60S ribosomal protein L10	RPL10	5	259130000	29.414	1.44e-05	Ribosomal proteins
60S ribosomal protein L7	RPL7	14	1069600000	17.461	0.0234363	Ribosomal proteins
60S ribosomal protein L35	RPL35	4	131150000	16.754	0.0320547	Ribosomal proteins
60S ribosomal protein L35a	RPL35A	5	158560000	16.547	0.0350433	Ribosomal proteins
Procollagen galactosyltransferase 1	COLGALT1	33	2345400000	15.889	0.0461706	Others
60S ribosomal protein L9	RPL9	8	728040000	15.772	0.0484323	Ribosomal proteins
Glutamate-rich WD repeat-containing protein 1	GRWD1	11	262050000	15.763	0.0486101	nucleolar proteins and proteins involved in ribosome biogenesis
Nucleolin	NCL	27	7131600000	15.183	0.0612777	nucleolar proteins and proteins involved in ribosome biogenesis
60S ribosomal protein L28	RPL28	6	198230000	15.007	0.0656235	Ribosomal proteins
60S ribosomal protein L27	RPL27	4	512850000	14.515	0.079135	Ribosomal proteins
Nucleolar and coiled-body phosphoprotein 1	NOLC1	6	78298000	14.239	0.0876552	nucleolar proteins and proteins involved in ribosome biogenesis
60S ribosomal protein L13	RPL13	11	501170000	14.023	0.0948269	Ribosomal proteins
60S ribosomal protein L15	RPL15	11	575410000	13.962	0.0969353	Ribosomal proteins
60S ribosomal protein L31	RPL31	4	197600000	13.516	0.113511	Ribosomal proteins
Signal recognition particle subunit SRP72	SRP72	22	334370000	12.688	0.150116	SRP proteins
60S ribosomal protein L18	RPL18	8	444800000	12.674	0.150804	Ribosomal proteins
60S ribosomal protein L23a	RPL23A	8	305530000	12.646	0.152188	Ribosomal proteins
Y-box-binding protein 3;Y-box-binding protein 2	YBX3;YBX2	4	180670000	12.527	0.158179	Others
60S ribosomal protein L7a	RPL7A	12	527960000	12.466	0.161318	Ribosomal proteins
60S ribosomal protein L17	RPL17	8	474270000	12.457	0.161785	Ribosomal proteins
60S ribosomal protein L24	RPL24	4	226290000	12.432	0.163088	Ribosomal proteins
60S acidic ribosomal protein P0;60S acidic ribosomal protein P0-like	RPLP0;RPLP0P6	12	1190400000	12.316	0.169238	Ribosomal proteins
60S acidic ribosomal protein P1	RPLP1	2	167060000	12.266	0.171941	Ribosomal proteins
60S ribosomal protein L6	RPL6	15	1917000000	12.225	0.174182	Ribosomal proteins
G-rich sequence factor 1	GRSF1	4	33422000	12.207	0.175173	Others
60S ribosomal protein L26;60S ribosomal protein L26-like 1	RPL26;RPL26L1	9	246960000	12.099	0.181205	Ribosomal proteins
60S ribosomal protein L13a	RPL13A	9	982870000	12.074	0.182623	Ribosomal proteins
40S ribosomal protein S19	RPS19	3	30244000	11.982	0.187913	Ribosomal proteins
5-3 exoribonuclease 2	XRN2	4	18296000	11.953	0.189604	nucleolar proteins and proteins involved in ribosome biogenesis
60S ribosomal protein L14	RPL14	4	162230000	11.886	0.193552	Ribosomal proteins
60S ribosomal protein L18a	RPL18A	10	340230000	11.823	0.19732	Ribosomal proteins
DNA topoisomerase 1	TOP1	5	49362000	11.477	0.218972	Others
60S ribosomal protein L3	RPL3	18	1310200000	11.407	0.223553	Ribosomal proteins
28S ribosomal protein S28, mitochondrial	MRPS28	3	20237000	11.311	0.229946	Others
Nucleophosmin	NPM1	10	3442800000	11.044	0.248406	nucleolar proteins and proteins involved in ribosome biogenesis
60S ribosomal protein L11	RPL11	8	454270000	11.023	0.249901	Ribosomal proteins
Proliferation-associated protein 2G4	PA2G4	9	64729000	10.931	0.256523	nucleolar proteins and proteins involved in ribosome biogenesis
Pentatricopeptide repeat domain-containing protein 3, mitochondrial	PTCD3	5	43564000	10.881	0.260173	Others
Heterogeneous nuclear ribonucleoprotein U	HNRNPU	19	629280000	10.867	0.261201	Others
40S ribosomal protein S11	RPS11	11	159830000	10.643	0.278037	Ribosomal proteins
60S ribosomal protein L27a	RPL27A	4	249710000	10.631	0.278959	Ribosomal proteins
Poly [ADP-ribose] polymerase 1	PARP1	31	508720000	10.597	0.281584	Others
RNA-binding protein 28	RBM28	2	20483000	10.577	0.283135	nucleolar proteins and proteins involved in ribosome biogenesis
40S ribosomal protein S4, X isoform	RPS4X	11	325710000	10.365	0.299939	Ribosomal proteins
60S ribosomal protein L19	RPL19	7	272210000	10.364	0.30002	Ribosomal proteins
ATP-dependent RNA helicase A	DHX9	42	1078600000	10.355	0.300748	nucleolar proteins and proteins involved in ribosome biogenesis
60S ribosomal protein L8	RPL8	8	397240000	10.345	0.301558	Ribosomal proteins
60S ribosomal protein L21	RPL21	5	354940000	10.154	0.317311	Ribosomal proteins
Leucine-rich repeat-containing protein 59	LRRC59	7	204280000	10.124	0.319833	ER proteins
Signal recognition particle subunit SRP68	SRP68	27	606180000	10.1	0.32186	SRP proteins
Heterogeneous nuclear ribonucleoprotein M	HNRNPM	31	975710000	10.019	0.328764	Others
Probable 28S rRNA (cytosine(4447)-C(5))-methyltransferase	NOP2	8	73144000	10.006	0.329881	nucleolar proteins and proteins involved in ribosome biogenesis
RNA polymerase-associated protein CTR9 homolog	CTR9	6	35633000	9.9851	0.331682	Others
Heterogeneous nuclear ribonucleoprotein A1;Heterogeneous nuclear ribonucleoprotein A1, N-terminally processed;Heterogeneous nuclear ribonucleoprotein A1-like 2	HNRNPA1;HNRNPA1L2	14	1183200000	9.9808	0.332054	Others
Acidic leucine-rich nuclear phosphoprotein 32 family member B	ANP32B	2	35307000	9.9766	0.332417	Others
N-acetyltransferase 10	NAT10	6	39958000	9.9365	0.335895	nucleolar proteins and proteins involved in ribosome biogenesis
40S ribosomal protein S9	RPS9	10	352060000	9.8679	0.341898	Ribosomal proteins
40S ribosomal protein S7	RPS7	9	413910000	9.8623	0.342391	Ribosomal proteins
RNA-binding protein FUS	FUS	7	109320000	9.832	0.345068	Others
mRNA turnover protein 4 homolog	MRTO4	6	56307000	9.7673	0.350826	nucleolar proteins and proteins involved in ribosome biogenesis
28S ribosomal protein S34, mitochondrial	MRPS34	5	40610000	9.7504	0.35234	Others
Interferon-induced, double-stranded RNA-activated protein kinase	EIF2AK2	2	18629000	9.7018	0.356718	Others
60S ribosomal protein L37a	RPL37A	3	54385000	9.6888	0.357895	Ribosomal proteins
60S acidic ribosomal protein P2	RPLP2	4	146530000	9.6573	0.360756	Ribosomal proteins
40S ribosomal protein S8	RPS8	7	313200000	9.6536	0.361093	Ribosomal proteins
Splicing factor 3B subunit 2	SF3B2	3	24555000	9.4986	0.375389	Others
40S ribosomal protein S13	RPS13	7	210180000	9.4081	0.383895	Ribosomal proteins
60S ribosomal protein L36	RPL36	3	43851000	9.3929	0.385336	Ribosomal proteins
Parafibromin	CDC73	8	93490000	9.2547	0.398581	Others
Heterogeneous nuclear ribonucleoprotein A/B	HNRNPAB	4	66206000	9.1246	0.411297	Others
Heterogeneous nuclear ribonucleoprotein A0	HNRNPA0	3	45860000	8.9971	0.42399	Others
60S ribosomal protein L5	RPL5	12	475060000	8.9644	0.427282	Ribosomal proteins
Exosome component 10	EXOSC10	5	39844000	8.9084	0.432954	Exosome
28S ribosomal protein S23, mitochondrial	MRPS23	5	46966000	8.8676	0.437113	Others
60S ribosomal protein L30	RPL30	5	84885000	8.777	0.446432	Ribosomal proteins
40S ribosomal protein S24	RPS24	3	100210000	8.6858	0.455926	Ribosomal proteins
RNA-binding protein EWS	EWSR1	3	35413000	8.6122	0.463669	Others
Histone H1,2;Histone H1,4;Histone H1,3;Histone H1,1	HIST1H1C;HIST1H1E;HIST1H1D;HIST1H1A	6	184470000	8.5902	0.465998	Others
Probable ATP-dependent RNA helicase DDX47	DDX47	3	11249000	8.559	0.469312	nucleolar proteins and proteins involved in ribosome biogenesis
60S ribosomal protein L29	RPL29	2	34628000	8.5074	0.474821	Ribosomal proteins
60S ribosomal protein L12	RPL12	5	410820000	8.4816	0.477589	Ribosomal proteins
40S ribosomal protein S23	RPS23	4	109160000	8.4147	0.484807	Ribosomal proteins
Developmentally-regulated GTP-binding protein 1	DRG1	5	55313000	8.3375	0.493209	Others
Nuclease-sensitive element-binding protein 1	YBX1	3	20829000	8.3069	0.49656	Others
40S ribosomal protein S6	RPS6	5	207290000	8.3054	0.496725	Ribosomal proteins
Plasminogen activator inhibitor 1 RNA-binding protein	SERBP1	9	116500000	8.2517	0.502637	nucleolar proteins and proteins involved in ribosome biogenesis
40S ribosomal protein S3a	RPS3A	11	238860000	8.2166	0.506522	Ribosomal proteins
Myb-binding protein 1A	MYBBP1A	23	301810000	8.1109	0.518314	nucleolar proteins and proteins involved in ribosome biogenesis
Transcription intermediary factor 1-beta	TRIM28	8	59569000	8.0862	0.52109	nucleolar proteins and proteins involved in ribosome biogenesis
THO complex subunit 4	ALYREF	8	155170000	8.0322	0.527185	Others
Eukaryotic translation initiation factor 2 subunit 3;Putative eukaryotic translation initiation factor 2 subunit 3-like protein	EIF2S3;EIF2S3L	11	216360000	7.8084	0.552829	Others
RNA polymerase-associated protein LEO1	LEO1	4	15278000	7.5078	0.588208	Others
Cell growth-regulating nucleolar protein	LYAR	3	18455000	7.5059	0.588435	nucleolar proteins and proteins involved in ribosome biogenesis
40S ribosomal protein S3	RPS3	11	506250000	7.4402	0.596306	Ribosomal proteins
Kinesin-like protein KIF2A	KIF2A	3	17204000	7.433	0.597172	Others
Heterogeneous nuclear ribonucleoprotein D0	HNRNPD	7	128300000	7.4113	0.599784	Others
40S ribosomal protein S10;Putative 40S ribosomal protein S10-like	RPS10;RPS10P5	5	185050000	7.2735	0.61649	Ribosomal proteins
Nucleoplasmin-3	NPM3	2	99935000	7.2618	0.617917	nucleolar proteins and proteins involved in ribosome biogenesis
60S ribosomal protein L32	RPL32	3	21060000	7.2193	0.623116	Ribosomal proteins
Heterogeneous nuclear ribonucleoprotein R	HNRNPR	6	48145000	7.196	0.625974	Others
Interleukin enhancer-binding factor 2	ILF2	13	348330000	7.1878	0.626981	Others
Interleukin enhancer-binding factor 3	ILF3	18	273610000	7.1803	0.627903	Others
60S ribosomal protein L22	RPL22	3	103190000	7.1161	0.635817	Ribosomal proteins
Cytoskeleton-associated protein 5	CKAP5	12	49757000	7.0974	0.63813	Others
Eukaryotic translation initiation factor 2 subunit 2	EIF2S2	3	47511000	7.096	0.638303	Others
40S ribosomal protein S26;Putative 40S ribosomal protein S26-like 1	RPS26;RPS26P11	3	57949000	6.9996	0.650284	Ribosomal proteins
Protein phosphatase 1G	PPM1G	2	8256300	6.956	0.655733	Others
Proline-, glutamic acid- and leucine-rich protein 1	PELP1	2	18858000	6.9489	0.656622	Others
Probable ATP-dependent RNA helicase DDX5	DDX5	9	258890000	6.9105	0.661439	nucleolar proteins and proteins involved in ribosome biogenesis
tRNA (adenine(58)-N(1))-methyltransferase non-catalytic subunit TRM6	TRMT6	4	21889000	6.8835	0.664835	Others
Eukaryotic translation initiation factor 2 subunit 1	EIF2S1	6	104740000	6.8159	0.673366	Others
Exosome complex component RRP41	EXOSC4	2	39373000	6.693	0.688983	Exosome
Periodic tryptophan protein 1 homolog	PWP1	3	20090000	6.5689	0.704888	nucleolar proteins and proteins involved in ribosome biogenesis
Splicing factor, proline- and glutamine-rich	SFPQ	7	79075000	6.5099	0.712496	Others
40S ribosomal protein S18	RPS18	5	75716000	6.4467	0.720677	Ribosomal proteins
Splicing factor 3B subunit 1	SF3B1	5	22830000	6.4105	0.725378	Others
Signal recognition particle 54 kDa protein	SRP54	9	89534000	6.3365	0.735019	SRP proteins
40S ribosomal protein S15a	RPS15A	4	167860000	6.3298	0.735894	Ribosomal proteins
Nucleolar GTP-binding protein 1	GTPBP4	10	56915000	6.3001	0.739777	nucleolar proteins and proteins involved in ribosome biogenesis
rRNA 2-O-methyltransferase fibrillarin	FBL	7	63969000	6.2491	0.74646	nucleolar proteins and proteins involved in ribosome biogenesis
Microtubule-associated protein 4	MAP4	10	75417000	6.248	0.746604	Others
Guanine nucleotide-binding protein-like 3	GNL3	6	86622000	6.2199	0.750294	nucleolar proteins and proteins involved in ribosome biogenesis
Ribosomal RNA processing protein 1 homolog B	RRP1B	7	46601000	6.2067	0.75203	nucleolar proteins and proteins involved in ribosome biogenesis
Heterogeneous nuclear ribonucleoprotein Q	SYNCRIP	13	159740000	6.0742	0.76952	Others
Zinc finger CCCH domain-containing protein 15	ZC3H15	3	19267000	6.0363	0.774545	Others
Putative ATP-dependent RNA helicase DHX30	DHX30	4	31842000	6.0296	0.775435	Others
Double-stranded RNA-binding protein Staufen homolog 1	STAU1	9	93333000	6.0048	0.778729	Others
Insulin-like growth factor 2 mRNA-binding protein 1	IGF2BP1	11	123820000	5.9681	0.783611	Others
28S ribosomal protein S27, mitochondrial	MRPS27	4	39233000	5.9127	0.790997	Others
Ribosomal L1 domain-containing protein 1	RSL1D1	10	102600000	5.8363	0.801214	nucleolar proteins and proteins involved in ribosome biogenesis
60S ribosomal protein L23	RPL23	7	171460000	5.8017	0.805852	Ribosomal proteins
X-ray repair cross-complementing protein 6	XRCC6	10	79847000	5.7641	0.8109	Others
Ribosome biogenesis protein BRX1 homolog	BRIX1	5	58444000	5.7152	0.817478	nucleolar proteins and proteins involved in ribosome biogenesis
Heterochromatin protein 1-binding protein 3	HP1BP3	4	15041000	5.6245	0.82971	Others
HIV Tat-specific factor 1	HTATSF1	4	25272000	5.6027	0.832657	Others
40S ribosomal protein S12	RPS12	2	326600000	5.5478	0.840088	Ribosomal proteins
40S ribosomal protein S14	RPS14	2	33529000	5.5179	0.844141	Ribosomal proteins
ATPase family AAA domain-containing protein 3A	ATAD3A	2	100350000	5.5142	0.844642	Others
Pescadillo homolog	PES1	3	16172000	5.5121	0.844927	nucleolar proteins and proteins involved in ribosome biogenesis
ATP-dependent RNA helicase DDX18	DDX18	6	21178000	5.4668	0.851077	nucleolar proteins and proteins involved in ribosome biogenesis
Ubiquitin-60S ribosomal protein L40;Ubiquitin;60S ribosomal protein L40;Ubiquitin-40S ribosomal protein S27a;Ubiquitin;40S ribosomal protein S27a;Polyubiquitin-B;Ubiquitin;Polyubiquitin-C;Ubiquitin	UBA52;RPS27A;UBB;UBC	3	144250000	5.4082	0.859045	Ribosomal proteins
40S ribosomal protein S5;40S ribosomal protein S5, N-terminally processed	RPS5	3	38528000	5.3232	0.870629	Ribosomal proteins
Exosome complex component RRP40	EXOSC3	2	28419000	5.3101	0.872416	Exosome
Serine/threonine-protein phosphatase PP1-gamma catalytic subunit;Serine/threonine-protein phosphatase PP1-alpha catalytic subunit	PPP1CC;PPP1CA	1	60367000	5.3076	0.872758	Others
Cytoskeleton-associated protein 4	CKAP4	16	112350000	5.1945	0.88822	ER proteins
Treacle protein	TCOF1	6	44971000	5.1698	0.891602	nucleolar proteins and proteins involved in ribosome biogenesis
Cell division cycle 5-like protein	CDC5L	2	9651700	5.1246	0.897797	Others
40S ribosomal protein S16	RPS16	6	109660000	5.1222	0.898127	Ribosomal proteins
Splicing factor 3B subunit 4	SF3B4	2	8037100	5.0831	0.903491	Others
SRSF protein kinase 1	SRPK1	3	13779000	5.0824	0.903587	Others
Ras GTPase-activating protein-binding protein 1	G3BP1	5	25472000	5.0349	0.91011	Others
60S ribosomal protein L38	RPL38	4	190240000	4.929	0.924674	Ribosomal proteins
Histone H2A type 1-J;Histone H2A type 1-H;Histone H2A,J;Histone H2A type 2-C;Histone H2A type 1-C;Histone H2A type 3;Histone H2A type 2-A;Histone H2A type 1-D;Histone H2A type 1;Histone H2A type 1-B/E;Histone H2A,V;Histone H2A,Z;Histone H2A type 1-A;Histone H2AX	HIST1H2AJ;HIST1H2AH;H2AFJ;HIST2H2AC;HIST1H2AC;HIST3H2A;HIST2H2AA3;HIST1H2AD;HIST1H2AG;HIST1H2AB;H2AFV;H2AFZ;HIST1H2AA;H2AFX	3	87781000	4.8174	0.940049	Others
tRNA (cytosine(34)-C(5))-methyltransferase	NSUN2	8	67264000	4.7687	0.946765	Others
Probable ATP-dependent RNA helicase DDX17	DDX17	8	64180000	4.7484	0.949566	nucleolar proteins and proteins involved in ribosome biogenesis
Heterogeneous nuclear ribonucleoproteins A2/B1	HNRNPA2B1	10	179730000	4.7316	0.951885	Others
Heat shock 70 kDa protein 6	HSPA6	1	187610000	4.6337	0.965403	Others
RNA polymerase II-associated factor 1 homolog	PAF1	4	19201000	4.6168	0.967737	Others
Protein LYRIC	MTDH	6	23440000	4.6112	0.968511	Others
Pre-mRNA-processing factor 19	PRPF19	10	122020000	4.5692	0.974314	Others
Heat shock 70 kDa protein 1B;Heat shock 70 kDa protein 1A	HSPA1B;HSPA1A	14	1661300000	4.5579	0.975876	Others
E3 ubiquitin/ISG15 ligase TRIM25	TRIM25	4	25412000	4.3885	0.999295	Others
Lupus La protein	SSB	3	50215000	4.3834	1	Others
Splicing factor 3B subunit 3	SF3B3	12	51564000	4.3106	0.984434	Others
28S ribosomal protein S31, mitochondrial	MRPS31	5	64561000	4.2884	0.979689	Others
X-ray repair cross-complementing protein 5	XRCC5	10	67312000	4.2523	0.971973	nucleolar proteins and proteins involved in ribosome biogenesis
Polypyrimidine tract-binding protein 1	PTBP1	10	252570000	4.1903	0.958728	Others
40S ribosomal protein S15	RPS15	4	46930000	4.1667	0.95369	Ribosomal proteins
Lysine--tRNA ligase	KARS	8	48556000	3.8054	0.8769	Others
Histone H4	HIST1H4A	3	59662000	3.7721	0.86987	Others
Pre-mRNA-splicing factor ATP-dependent RNA helicase DHX15	DHX15	5	61926000	3.7587	0.867043	Others
28S ribosomal protein S29, mitochondrial	DAP3	3	16505000	3.7128	0.857375	Others
40S ribosomal protein S25	RPS25	4	74458000	3.6805	0.850585	Ribosomal proteins
28S ribosomal protein S17, mitochondrial	MRPS17	2	10295000	3.6626	0.846826	Others
40S ribosomal protein S20	RPS20	2	45688000	3.6309	0.840179	Ribosomal proteins
Mitochondrial 2-oxoglutarate/malate carrier protein	SLC25A11	10	95912000	3.5952	0.832706	Others
Mitochondrial import inner membrane translocase subunit TIM50	TIMM50	3	12732000	3.5837	0.830302	Others
Bifunctional glutamate/proline--tRNA ligase;Glutamate--tRNA ligase;Proline--tRNA ligase	EPRS	16	137100000	3.5622	0.825812	Others
Tricarboxylate transport protein, mitochondrial	SLC25A1	5	31576000	3.5409	0.821369	Others
Structural maintenance of chromosomes flexible hinge domain-containing protein 1	SMCHD1	3	11488000	3.5313	0.819369	Others
Heat shock cognate 71 kDa protein	HSPA8	20	855480000	3.4761	0.807889	Others
Heterogeneous nuclear ribonucleoproteins C1/C2;Heterogeneous nuclear ribonucleoprotein C-like 4;Heterogeneous nuclear ribonucleoprotein C-like 1;Heterogeneous nuclear ribonucleoprotein C-like 3;Heterogeneous nuclear ribonucleoprotein C-like 2	HNRNPC;HNRNPCL4;HNRNPCL1;HNRNPCL3;HNRNPCL2	2	13997000	3.4627	0.805108	Others
Non-POU domain-containing octamer-binding protein	NONO	2	11323000	3.4181	0.795872	Others
Heat shock protein HSP 90-alpha	HSP90AA1	7	144400000	3.4091	0.794011	Others
DNA-dependent protein kinase catalytic subunit	PRKDC	27	149720000	3.3784	0.787673	nucleolar proteins and proteins involved in ribosome biogenesis
Ras GTPase-activating-like protein IQGAP1	IQGAP1	26	205670000	3.375	0.786972	Others
Signal recognition particle receptor subunit alpha	SRPR	2	5972900	3.3691	0.785756	SR receptor subunits
Coiled-coil domain-containing protein 124	CCDC124	2	11545000	3.3104	0.773686	Others
Leucine--tRNA ligase, cytoplasmic	LARS	6	47086000	3.2922	0.769955	Others
Polyadenylate-binding protein 1	PABPC1	3	29946000	3.2846	0.768398	Others
Calcium-binding mitochondrial carrier protein Aralar2	SLC25A13	4	24170000	3.2774	0.766924	Others
78 kDa glucose-regulated protein	HSPA5	15	72706000	3.1885	0.748798	ER proteins
GTP-binding protein 1	GTPBP1	2	9571800	3.1663	0.744292	Others
40S ribosomal protein S2	RPS2	9	477210000	3.1248	0.735894	Ribosomal proteins
40S ribosomal protein S17	RPS17	4	80378000	3.1105	0.733007	Ribosomal proteins
Very-long-chain (3R)-3-hydroxyacyl-CoA dehydratase 3	HACD3	3	21104000	3.0372	0.71827	ER proteins
Stress-70 protein, mitochondrial	HSPA9	7	36219000	3.0352	0.717869	Others
ATP-dependent RNA helicase DDX1	DDX1	6	51704000	2.9205	0.695023	nucleolar proteins and proteins involved in ribosome biogenesis
Glutamine--tRNA ligase	QARS	5	47507000	2.9005	0.691067	Others
Histone H2B type 1-L;Histone H2B type 1-M;Histone H2B type 1-N;Histone H2B type 1-H;Histone H2B type 2-F;Histone H2B type 2-E;Histone H2B type 1-C/E/F/G/I;Histone H2B type 1-D;Histone H2B type F-S;Histone H2B type 1-B;Histone H2B type 1-O;Histone H2B type 1-J;Histone H2B type 1-K;Histone H2B type 3-B;Histone H2B type 1-A	HIST1H2BL;HIST1H2BM;HIST1H2BN;HIST1H2BH;HIST2H2BF;HIST2H2BE;HIST1H2BC;HIST1H2BD;H2BFS;HIST1H2BB;HIST1H2BO;HIST1H2BJ;HIST1H2BK;HIST3H2BB;HIST1H2BA	4	168660000	2.8718	0.685405	Others
KH domain-containing, RNA-binding, signal transduction-associated protein 1	KHDRBS1	2	15776000	2.8623	0.683535	Others
Isoleucine--tRNA ligase, cytoplasmic	IARS	9	46440000	2.8489	0.6809	Others
Methionine--tRNA ligase, cytoplasmic	MARS	4	22143000	2.8453	0.680193	Others
Aspartate--tRNA ligase, cytoplasmic	DARS	10	61543000	2.7667	0.664823	Others
40S ribosomal protein SA	RPSA	7	75995000	2.7153	0.654847	Ribosomal proteins
Eukaryotic translation elongation factor 1 epsilon-1	EEF1E1	3	28762000	2.6393	0.640209	Others
Tripartite motif-containing protein 26	TRIM26	6	32695000	2.6354	0.639462	Others
ADP/ATP translocase 2;ADP/ATP translocase 2, N-terminally processed	SLC25A5	5	696180000	2.6106	0.634717	Others
ATP-dependent RNA helicase DDX3X;ATP-dependent RNA helicase DDX3Y	DDX3X;DDX3Y	13	122810000	2.5979	0.632293	Others
Arginine--tRNA ligase, cytoplasmic	RARS	14	71432000	2.5973	0.632179	Others
Heterogeneous nuclear ribonucleoprotein A3	HNRNPA3	3	28984000	2.5936	0.631473	Others
Trifunctional enzyme subunit alpha, mitochondrial;Long-chain enoyl-CoA hydratase;Long chain 3-hydroxyacyl-CoA dehydrogenase	HADHA	3	11491000	2.4779	0.609589	Others
ADP/ATP translocase 3;ADP/ATP translocase 3, N-terminally processed	SLC25A6	3	157740000	2.4204	0.598839	Others
Elongation factor 1-gamma	EEF1G	5	74985000	2.3007	0.576743	Others
Mitochondrial dicarboxylate carrier	SLC25A10	2	16812000	2.2954	0.575773	Others
Trifunctional enzyme subunit beta, mitochondrial;3-ketoacyl-CoA thiolase	HADHB	2	9625900	2.2818	0.573289	Others
28S ribosomal protein S22, mitochondrial	MRPS22	9	94742000	2.2162	0.561379	Others
Histone H1x	H1FX	3	66604000	2.1392	0.547554	Others
Phenylalanine--tRNA ligase alpha subunit	FARSA	6	200650000	2.0805	0.537128	Others
CAD protein;Glutamine-dependent carbamoyl-phosphate synthase;Aspartate carbamoyltransferase;Dihydroorotase	CAD	10	94974000	2.0183	0.526192	nucleolar proteins and proteins involved in ribosome biogenesis
tRNA-splicing ligase RtcB homolog	RTCB	3	11592000	2.0167	0.525912	Others
Phosphate carrier protein, mitochondrial	SLC25A3	4	55841000	2.0106	0.524846	Others
Heat shock protein HSP 90-beta	HSP90AB1	5	37284000	1.9546	0.51511	Others
60S ribosome subunit biogenesis protein NIP7 homolog	NIP7	3	32075000	1.8538	0.497825	nucleolar proteins and proteins involved in ribosome biogenesis
Tubulin alpha-1C chain	TUBA1C	1	10116000	1.8337	0.494416	Others
Aminoacyl tRNA synthase complex-interacting multifunctional protein 2	AIMP2	3	14818000	1.7682	0.483393	Others
Peroxiredoxin-1	PRDX1	11	2253600000	1.5989	0.455531	Others
T-complex protein 1 subunit alpha	TCP1	2	10439000	1.5904	0.454156	Others
Phenylalanine--tRNA ligase beta subunit	FARSB	11	152460000	1.5853	0.453332	Others
Heterogeneous nuclear ribonucleoprotein F;Heterogeneous nuclear ribonucleoprotein F, N-terminally processed	HNRNPF	6	203200000	1.5367	0.445526	Others
Tubulin alpha-1A chain;Tubulin alpha-3E chain	TUBA1A;TUBA3E	1	20909000	1.4425	0.430614	Others
U2 small nuclear ribonucleoprotein A	SNRPA1	8	184780000	1.4353	0.429487	Others
Complement component 1 Q subcomponent-binding protein, mitochondrial	C1QBP	2	10266000	1.4167	0.426582	Others
Tubulin alpha-1B chain;Tubulin alpha-4A chain;Tubulin alpha-8 chain	TUBA1B;TUBA4A;TUBA8	1	1814400000	1.3918	0.42271	Others
Tubulin beta chain	TUBB	4	887270000	1.2991	0.40848	Others
Heterogeneous nuclear ribonucleoprotein K	HNRNPK	7	48531000	1.287	0.406644	Others
Tubulin beta-4B chain;Tubulin beta-4A chain	TUBB4B;TUBB4A	4	1668300000	1.2814	0.405796	Others
T-complex protein 1 subunit delta	CCT4	2	17822000	1.208	0.394778	Others
Heterogeneous nuclear ribonucleoprotein H;Heterogeneous nuclear ribonucleoprotein H, N-terminally processed;Heterogeneous nuclear ribonucleoprotein H2	HNRNPH1;HNRNPH2	4	46874000	1.1954	0.392905	Others
14-3-3 protein epsilon;14-3-3 protein theta;14-3-3 protein eta;14-3-3 protein beta/alpha;14-3-3 protein beta/alpha, N-terminally processed;14-3-3 protein gamma;14-3-3 protein gamma, N-terminally processed;14-3-3 protein sigma	YWHAE;YWHAQ;YWHAH;YWHAB;YWHAG;SFN	1	9319400	1.192	0.3924	Others
Elongation factor 2	EEF2	14	142620000	1.167	0.388702	Others
Tubulin beta-2B chain;Tubulin beta-2A chain	TUBB2B;TUBB2A	2	14271000	1.0914	0.377651	Others
60 kDa heat shock protein, mitochondrial	HSPD1	8	58754000	1.0814	0.376204	Others
Nuclear pore complex protein Nup155	NUP155	3	15151000	1.0791	0.375871	Others
Glutathione reductase, mitochondrial	GSR	9	263390000	1.0403	0.370291	Others
T-complex protein 1 subunit epsilon	CCT5	3	32504000	0.99724	0.36416
Poly(rC)-binding protein 2	PCBP2	5	90347000	0.98457	0.362368
Serine/threonine-protein phosphatase 2A 65 kDa regulatory subunit A alpha isoform	PPP2R1A	5	39712000	0.98243	0.362066
UPF0488 protein C8orf33	C8orf33	2	7053600	0.97988	0.361706
Programmed cell death protein 2-like	PDCD2L	2	123320000	0.9659	0.359737
T-complex protein 1 subunit eta	CCT7	3	13033000	0.94028	0.356147
Acyl-protein thioesterase 2	LYPLA2	2	9155800	0.93694	0.35568
T-complex protein 1 subunit beta	CCT2	2	13293000	0.88785	0.34887
Inositol-3-phosphate synthase 1	ISYNA1	2	14322000	0.87562	0.347186
Importin-5	IPO5	3	74253000	0.87295	0.34682
Plastin-3	PLS3	11	86749000	0.86464	0.345679
Isochorismatase domain-containing protein 1	ISOC1	2	8371800	0.85206	0.343958
DNA mismatch repair protein Msh2	MSH2	2	12054000	0.79551	0.336286
Annexin A2;Putative annexin A2-like protein	ANXA2;ANXA2P2	9	96948000	0.77901	0.334068
D-3-phosphoglycerate dehydrogenase	PHGDH	4	13514000	0.74952	0.330129
BolA-like protein 2	BOLA2	3	59279000	0.74951	0.330127
Thioredoxin	TXN	4	144600000	0.73726	0.3285
S-adenosylmethionine synthase isoform type-2	MAT2A	4	28943000	0.73344	0.327993
Filamin-A	FLNA	9	25148000	0.72208	0.32649
Protein RCC2	RCC2	19	621830000	0.71778	0.325922
Trifunctional purine biosynthetic protein adenosine-3;Phosphoribosylamine--glycine ligase;Phosphoribosylformylglycinamidine cyclo-ligase;Phosphoribosylglycinamide formyltransferase	GART	5	72749000	0.71404	0.325429
Thioredoxin-dependent peroxide reductase, mitochondrial	PRDX3	4	26287000	0.7082	0.324659
Histone deacetylase 6	HDAC6	11	138160000	0.70647	0.324432
Actin, cytoplasmic 2;Actin, cytoplasmic 2, N-terminally processed	ACTG1	1	14685000	0.70233	0.323887
Proteasome activator complex subunit 1	PSME1	2	21006000	0.69943	0.323506
Cystatin-B	CSTB	5	188540000	0.68202	0.321225
Pyruvate kinase PKM	PKM	4	24348000	0.68103	0.321095
CTP synthase 1	CTPS1	15	289900000	0.67607	0.320448
Protein deglycase DJ-1	PARK7	8	183790000	0.67182	0.319893
Crk-like protein	CRKL	17	523290000	0.66606	0.319143
Peflin	PEF1	5	87336000	0.66582	0.319111
Guanine nucleotide-binding protein subunit beta-like protein 1	GNB1L	3	13057000	0.66035	0.3184
F-actin-capping protein subunit beta	CAPZB	4	37592000	0.65729	0.318002
Isochorismatase domain-containing protein 2, mitochondrial	ISOC2	5	67391000	0.65196	0.317311
28S ribosomal protein S9, mitochondrial	MRPS9	3	24124000	0.64522	0.316437
LanC-like protein 1	LANCL1	2	8052800	0.6392	0.315658
Glucose-6-phosphate 1-dehydrogenase	G6PD	2	3110900	0.63492	0.315106
Far upstream element-binding protein 2	KHSRP	10	45513000	0.62847	0.314274
Hypoxanthine-guanine phosphoribosyltransferase	HPRT1	4	26876000	0.61979	0.313156
Peroxiredoxin-2	PRDX2	7	386210000	0.61547	0.312601
Fatty acid synthase;[Acyl-carrier-protein] S-acetyltransferase;[Acyl-carrier-protein] S-malonyltransferase;3-oxoacyl-[acyl-carrier-protein] synthase;3-oxoacyl-[acyl-carrier-protein] reductase;3-hydroxyacyl-[acyl-carrier-protein] dehydratase;Enoyl-[acyl-carrier-protein] reductase;Oleoyl-[acyl-carrier-protein] hydrolase	FASN	55	538230000	0.61095	0.312021
Myeloid differentiation primary response protein MyD88	MYD88	4	22044000	0.57858	0.307887
Elongation factor 1-alpha 1;Putative elongation factor 1-alpha-like 3	EEF1A1;EEF1A1P5	15	1215400000	0.57397	0.307301
C-1-tetrahydrofolate synthase, cytoplasmic;Methylenetetrahydrofolate dehydrogenase;Methenyltetrahydrofolate cyclohydrolase;Formyltetrahydrofolate synthetase;C-1-tetrahydrofolate synthase, cytoplasmic, N-terminally processed	MTHFD1	9	45296000	0.56775	0.306512
F-actin-capping protein subunit alpha-1	CAPZA1	3	32074000	0.56543	0.306218
Cofilin-1	CFL1	7	117220000	0.55895	0.305398
Putative transferase CAF17, mitochondrial	IBA57	6	47910000	0.55857	0.30535
Protein-L-isoaspartate(D-aspartate) O-methyltransferase	PCMT1	3	27582000	0.55803	0.305282
F-actin-capping protein subunit alpha-2	CAPZA2	5	80858000	0.5553	0.304937
Cysteine and glycine-rich protein 2	CSRP2	9	166820000	0.55322	0.304674
3-hydroxyacyl-CoA dehydrogenase type-2	HSD17B10	5	40110000	0.55227	0.304554
DNA replication licensing factor MCM3	MCM3	5	56748000	0.54806	0.304023
Deoxyuridine 5-triphosphate nucleotidohydrolase, mitochondrial	DUT	4	16352000	0.54795	0.304009
Stromal membrane-associated protein 1	SMAP1	2	8567300	0.53801	0.302758
14-3-3 protein zeta/delta	YWHAZ	1	28949000	0.53092	0.301867
Macrophage migration inhibitory factor	MIF	5	1106800000	0.52313	0.300891
Poly(rC)-binding protein 1	PCBP1	8	177130000	0.51037	0.299296
DNA replication licensing factor MCM5	MCM5	2	5171700	0.50399	0.2985
Peptidyl-prolyl cis-trans isomerase A;Peptidyl-prolyl cis-trans isomerase A, N-terminally processed	PPIA	11	194820000	0.48195	0.295764
Ketosamine-3-kinase	FN3KRP	6	105010000	0.47597	0.295024
Tyrosine-protein kinase CSK	CSK	2	5957400	0.47485	0.294886
Actin, alpha skeletal muscle;Actin, alpha cardiac muscle 1;Actin, gamma-enteric smooth muscle;Actin, aortic smooth muscle	ACTA1;ACTC1;ACTG2;ACTA2	1	36028000	0.47038	0.294334
GMP synthase [glutamine-hydrolyzing]	GMPS	7	19579000	0.42319	0.28855
LanC-like protein 2	LANCL2	3	14745000	0.40746	0.286639
Destrin	DSTN	2	10770000	0.39436	0.285054
Proteasome activator complex subunit 2	PSME2	2	8725700	0.39037	0.284572
Dynamin-like 120 kDa protein, mitochondrial;Dynamin-like 120 kDa protein, form S1	OPA1	16	49060000	0.39035	0.28457
Protein-glutamine gamma-glutamyltransferase E;Protein-glutamine gamma-glutamyltransferase E 50 kDa catalytic chain;Protein-glutamine gamma-glutamyltransferase E 27 kDa non-catalytic chain	TGM3	3	3958400	0.38931	0.284445
Profilin-2	PFN2	6	49132000	0.38713	0.284182
Succinate dehydrogenase [ubiquinone] flavoprotein subunit, mitochondrial	SDHA	10	87331000	0.38	0.283323
Succinate dehydrogenase [ubiquinone] iron-sulfur subunit, mitochondrial	SDHB	2	15949000	0.36524	0.281552
Glyceraldehyde-3-phosphate dehydrogenase	GAPDH	5	49430000	0.36221	0.28119
Alpha-enolase	ENO1	3	2872800	0.28847	0.272461
Desmocollin-1	DSC1	4	7376300	0.28162	0.27166
Desmoplakin	DSP	36	58758000	0.23515	0.266266
		2	1970000	0.21146	0.263545
Calmodulin-like protein 3	CALML3	3	2811300	0.18217	0.260208
Serpin B12	SERPINB12	6	2705900	0.14541	0.25606
Junction plakoglobin	JUP	9	1881900	0.1038	0.251422
Desmoglein-1	DSG1	10	5717300	0.095705	0.250526
Actin, cytoplasmic 1;Actin, cytoplasmic 1, N-terminally processed	ACTB	1	290700000	0.083864	0.24922
Heat shock protein beta-1	HSPB1	2	1608700	0.07973	0.248765
Serpin B3;Serpin B4	SERPINB3;SERPINB4	6	3823300	0.079679	0.24876
Lysozyme C	LYZ	2	3275800	0.069847	0.24768
Protein S100-A9	S100A9	5	4744400	0.067658	0.24744
Protein S100-A7;Protein S100-A7A	S100A7;S100A7A	2	1337000	0.043993	0.244858
Protein S100-A8;Protein S100-A8, N-terminally processed	S100A8	4	2626400	0.025458	0.242848
Dermcidin;Survival-promoting peptide;DCD-1	DCD	4	3566700	0.019723	0.242228

## Sheet: SRP14
	GFP-SRP14
Protein names	Gene names	Unique peptides	Intensity M	Ratio M/L	Ratio M/L Significance B	categorie
Guanine nucleotide-binding protein subunit beta-2-like 1;Guanine nucleotide-binding protein subunit beta-2-like 1, N-terminally processed	GNB2L1	20	17304000512	55423	0	Ribosome quality control
RNA polymerase-associated protein CTR9 homolog	CTR9	27	2863500032	10934	0	Others
RNA polymerase II-associated factor 1 homolog	PAF1	21	4381899776	3241.7	0	Others
Elongation factor 2	EEF2	21	1330800000	2001.2	0	Others
Treacle protein	TCOF1	58	41884999680	1911.6	0	Nucleolar proteins and proteins involved in ribosome biogenesis
Splicing factor 3B subunit 3	SF3B3	31	3183000064	1202.2	8.41e-190	Others
ATP-dependent RNA helicase A	DHX9	47	10280999936	1148.1	4.7e-173	Nucleolar proteins and proteins involved in ribosome biogenesis
ATP-binding cassette sub-family F member 1	ABCF1	25	2760199936	1069.8	3.38e-150	Others
Heterogeneous nuclear ribonucleoprotein U	HNRNPU	25	8385399808	898.82	5.74e-106	Others
Nucleolar and coiled-body phosphoprotein 1	NOLC1	21	9264100352	850.83	5.94e-95	Nucleolar proteins and proteins involved in ribosome biogenesis
Polypyrimidine tract-binding protein 1	PTBP1	14	7078900224	611.88	3.09e-49	Others
40S ribosomal protein S16	RPS16	11	28084000768	456.99	1.04e-27	Ribosomal proteins
Splicing factor 3B subunit 1	SF3B1	44	1517100032	440.97	7.58e-26	Others
5-3 exoribonuclease 2	XRN2	20	581740032	415.36	5.22e-23	Nucleolar proteins and proteins involved in ribosome biogenesis
DNA-dependent protein kinase catalytic subunit	PRKDC	82	1716499968	402.21	1.28e-21	Nucleolar proteins and proteins involved in ribosome biogenesis
HIV Tat-specific factor 1	HTATSF1	19	1264400000	394.58	7.81e-21	Others
DNA damage-binding protein 1	DDB1	38	2953299968	366.76	4.23e-18	Others
60S ribosomal protein L21	RPL21	10	18371999744	346.25	3.24e-16	Ribosomal proteins
40S ribosomal protein SA	RPSA	16	25820999680	318.2	8.11e-14	Ribosomal proteins
RNA-binding protein 28	RBM28	23	2083399936	310.86	3.18e-13	Nucleolar proteins and proteins involved in ribosome biogenesis
40S ribosomal protein S9	RPS9	15	33161000960	310.37	3.48e-13	Ribosomal proteins
Eukaryotic translation initiation factor 3 subunit A	EIF3A	59	4666299904	290.21	1.25e-11	Others
60S ribosomal protein L3	RPL3	28	50519998464	273.61	1.98e-10	Ribosomal proteins
Heat shock protein HSP 90-alpha	HSP90AA1	19	10638999552	268.79	4.28e-10	Others
ATP-binding cassette sub-family F member 2	ABCF2	21	2133200000	263.02	1.06e-09	Others
Double-stranded RNA-specific adenosine deaminase	ADAR	23	688380032	259.16	1.92e-09	Others
Eukaryotic translation initiation factor 5B	EIF5B	36	1959900032	240.66	2.92e-08	Others
Interleukin enhancer-binding factor 3	ILF3	27	6212299776	239.14	3.62e-08	Others
Staphylococcal nuclease domain-containing protein 1	SND1	38	5234299904	232.08	9.64e-08	Others
FACT complex subunit SSRP1	SSRP1	17	850520000	229.34	1.4e-07	Nucleolar proteins and proteins involved in ribosome biogenesis
E3 ubiquitin-protein ligase HUWE1	HUWE1	62	1353400064	217.67	6.49e-07	Others
Polyadenylate-binding protein 1;Polyadenylate-binding protein 3	PABPC1;PABPC3	18	6140899840	215.09	9.01e-07	Others
X-ray repair cross-complementing protein 6	XRCC6	33	3672300032	206.52	2.61e-06	Others
60S ribosomal protein L10a	RPL10A	11	28490999808	189.14	1.97e-05	Ribosomal proteins
tRNA (cytosine(34)-C(5))-methyltransferase	NSUN2	21	1046699968	182.97	3.86e-05	Nucleolar proteins and proteins involved in ribosome biogenesis
40S ribosomal protein S2	RPS2	15	25514000384	178.57	6.16e-05	Ribosomal proteins
Eukaryotic translation initiation factor 2 subunit 1	EIF2S1	23	3995500032	176.22	7.87e-05	Others
DNA-directed RNA polymerase I subunit RPA1	POLR1A	37	656470016	172.94	0.000110133	Nucleolar proteins and proteins involved in ribosome biogenesis
60S ribosomal protein L18a	RPL18A	11	24831000576	165.89	0.000222218	Ribosomal proteins
Superkiller viralicidic activity 2-like 2	SKIV2L2	31	1965399936	150.37	0.00094122	Nucleolar proteins and proteins involved in ribosome biogenesis
tRNA-splicing ligase RtcB homolog	RTCB	19	2329499904	147.34	0.00122751	Others
60S ribosomal protein L36	RPL36	6	13518000128	138.9	0.00250153	Ribosomal proteins
Eukaryotic translation initiation factor 3 subunit L	EIF3L	23	3028399872	134.89	0.00345857	Others
60S acidic ribosomal protein P0;60S acidic ribosomal protein P0-like	RPLP0;RPLP0P6	13	45896998912	133.83	0.00376202	Ribosomal proteins
Signal recognition particle 14 kDa protein	SRP14	18	409390000000	133.81	0.00376797	SRP proteins (bait)
Serine/arginine repetitive matrix protein 2	SRRM2	34	1679299968	125.27	0.00724803	Others
RNA polymerase-associated protein LEO1	LEO1	12	1747900032	123.72	0.00812576	Others
40S ribosomal protein S23	RPS23	6	10387000320	122.19	0.00908428	Ribosomal proteins
Splicing factor 3B subunit 2	SF3B2	29	1208499968	121.91	0.00927024	Others
Protein VPRBP	VPRBP	21	557520000	116.04	0.0140341	Others
Eukaryotic translation initiation factor 2 subunit 3;Putative eukaryotic translation initiation factor 2 subunit 3-like protein	EIF2S3;EIF2S3L	19	4680500224	115.18	0.014889	Others
Probable 28S rRNA (cytosine(4447)-C(5))-methyltransferase	NOP2	28	3597700096	114.31	0.0158002	Nucleolar proteins and proteins involved in ribosome biogenesis
Ribosome biogenesis protein BMS1 homolog	BMS1	18	300409984	111.07	1.05e-88	Nucleolar proteins and proteins involved in ribosome biogenesis
Protein phosphatase 1G	PPM1G	23	9269300224	110.17	0.0208409	Others
Insulin receptor substrate 4	IRS4	25	1167600000	92.435	0.0613242	Others
Polyadenylate-binding protein 4	PABPC4	14	1510400000	88.856	0.0746813	Others
40S ribosomal protein S8	RPS8	12	15502000128	86.624	0.0841535	Ribosomal proteins
Enhanced Green Fluorescent Protein	EGFP	20	872330000000	79.02	0.123913	other
Zinc finger CCCH-type antiviral protein 1	ZC3HAV1	23	731939968	77.611	0.132679	Others
Eukaryotic initiation factor 4A-I	EIF4A1	8	3893400064	77.129	0.135786	Others
Casein kinase II subunit alpha;Casein kinase II subunit alpha 3	CSNK2A1;CSNK2A3	16	3604499968	75.64	0.145738	Others
Putative ATP-dependent RNA helicase DHX30	DHX30	38	1526300032	73.764	0.15906	Others
14-3-3 protein epsilon	YWHAE	18	8279900160	73.073	0.164192	Others
Heat shock 70 kDa protein 1B;Heat shock 70 kDa protein 1A	HSPA1B;HSPA1A	15	23807000576	71.281	0.178083	Others
Eukaryotic translation initiation factor 3 subunit M	EIF3M	14	1596599936	67.324	0.211821	Others
DnaJ homolog subfamily C member 21	DNAJC21	13	358160000	65.864	8.55e-29	Others
Casein kinase II subunit alpha	CSNK2A2	15	1221600000	62.649	0.257354	Others
Probable ATP-dependent RNA helicase DDX17	DDX17	16	1898700032	61.621	0.268216	Nucleolar proteins and proteins involved in ribosome biogenesis
Asparagine--tRNA ligase, cytoplasmic	NARS	13	1330000000	60.872	0.276326	Others
Phenylalanine--tRNA ligase alpha subunit	FARSA	19	3773999872	60.093	0.284936	Others
Acidic leucine-rich nuclear phosphoprotein 32 family member A	ANP32A	5	760910016	58.841	0.299151	Others
ATP-dependent RNA helicase DDX24	DDX24	23	648470016	57.298	0.317311	Nucleolar proteins and proteins involved in ribosome biogenesis
Pre-mRNA-processing-splicing factor 8	PRPF8	51	849089984	57.006	0.320827	Others
Eukaryotic translation initiation factor 2 subunit 2	EIF2S2	12	3029700096	56.524	0.326686	Others
Eukaryotic translation initiation factor 3 subunit B	EIF3B	29	2574299904	55.027	0.345325	Others
CAD protein;Glutamine-dependent carbamoyl-phosphate synthase;Aspartate carbamoyltransferase;Dihydroorotase	CAD	19	250200000	54.817	2.82e-19	Others
Leucine-rich repeat-containing protein 47	LRRC47	15	789160000	54.172	0.356269	Others
Eukaryotic translation initiation factor 3 subunit E	EIF3E	22	3657799936	52.741	0.375069	Others
Probable ATP-dependent RNA helicase DDX46	DDX46	25	725590016	49.25	0.423441	Others
Signal recognition particle 9 kDa protein	SRP9	12	163100000000	44.163	0.500093	SRP proteins
Small acidic protein	SMAP	3	337649984	42.149	8.02e-11	Others
ATP-dependent RNA helicase DDX50	DDX50	13	407150016	41.45	0.543797	Nucleolar proteins and proteins involved in ribosome biogenesis
COP9 signalosome complex subunit 7a	COPS7A	4	132160000	40.891	3.99e-10	Others
ATP-dependent DNA helicase Q1	RECQL	18	1105900032	39.996	0.567978	Others
Heterochromatin protein 1-binding protein 3	HP1BP3	16	1099900032	38.653	0.59076	Others
Fragile X mental retardation syndrome-related protein 2	FXR2	7	389849984	36.967	4.07e-08	Others
Kanadaptin	SLC4A1AP	11	302040000	36.895	4.41e-08	Others
Peptidyl-prolyl cis-trans isomerase FKBP3	FKBP3	10	3418899968	35.606	0.643945	Others
60S ribosomal protein L11	RPL11	7	37781999616	35.378	0.648003	Ribosomal proteins
Structural maintenance of chromosomes protein 3	SMC3	45	1050899968	34.535	0.6631	Others
40S ribosomal protein S25	RPS25	6	20643999744	33.439	0.682933	Ribosomal proteins
Dehydrogenase/reductase SDR family member 2, mitochondrial	DHRS2	6	262860000	33.329	1.78e-06	Others
Nucleolin	NCL	44	235060000000	33.22	0.686923	Nucleolar proteins and proteins involved in ribosome biogenesis
60S acidic ribosomal protein P2	RPLP2	10	19122999296	33.076	0.689551	Ribosomal proteins
60S ribosomal protein L5	RPL5	17	28123000832	32.436	0.701277	Ribosomal proteins
60S ribosomal protein L9	RPL9	8	13685999616	31.956	0.710119	Ribosomal proteins
RNA-binding protein 3	RBM3	4	1448999936	31.713	0.71461	Others
Proliferation-associated protein 2G4	PA2G4	23	39560998912	31.456	0.719371	Nucleolar proteins and proteins involved in ribosome biogenesis
40S ribosomal protein S11	RPS11	13	10481000448	31.157	0.724923	Ribosomal proteins
Activating signal cointegrator 1 complex subunit 1	ASCC1	6	135000000	30.914	1.67e-05	Ribosome quality control
60S ribosomal protein L10	RPL10	11	26954999808	30.481	0.73753	Ribosomal proteins
60S ribosomal protein L17	RPL17	10	22648000512	30.461	0.737904	Ribosomal proteins
60S ribosomal protein L14	RPL14	7	10963000320	30.371	0.739588	Ribosomal proteins
Heat shock cognate 71 kDa protein	HSPA8	30	75746000896	30.141	0.743897	Others
rRNA 2-O-methyltransferase fibrillarin	FBL	10	3039000064	29.974	0.747031	Nucleolar proteins and proteins involved in ribosome biogenesis
60S ribosomal protein L7	RPL7	19	55617998848	29.825	0.749831	Ribosomal proteins
Parafibromin	CDC73	35	6325799936	29.638	0.753349	Others
Sentrin-specific protease 3	SENP3	3	49836000	29.62	1.06e-06	Nucleolar proteins and proteins involved in ribosome biogenesis
Periodic tryptophan protein 1 homolog	PWP1	9	1076300032	29.399	0.757854	Nucleolar proteins and proteins involved in ribosome biogenesis
Heterogeneous nuclear ribonucleoprotein M	HNRNPM	45	53560999936	29.292	0.759873	Others
60S ribosomal protein L35a	RPL35A	9	21959000064	29.227	0.7611	Ribosomal proteins
Plasminogen activator inhibitor 1 RNA-binding protein	SERBP1	24	12037000192	29.145	0.76265	Nucleolar proteins and proteins involved in ribosome biogenesis
Protein SET;Protein SETSIP	SET;SETSIP	7	3758200064	29.049	0.764465	Others
60S ribosomal protein L7a	RPL7A	17	56699998208	29.044	0.764559	Ribosomal proteins
40S ribosomal protein S29	RPS29	2	482080000	29.013	0.765146	Ribosomal proteins
40S ribosomal protein S19	RPS19	12	15845999616	29.003	0.765335	Ribosomal proteins
60S ribosomal protein L4	RPL4	25	112810000000	28.982	0.765732	Ribosomal proteins
60S ribosomal protein L18	RPL18	8	50317000704	28.933	0.76666	Ribosomal proteins
40S ribosomal protein S12	RPS12	5	5983900160	28.92	0.766906	Ribosomal proteins
40S ribosomal protein S13	RPS13	10	24124999680	28.545	0.774015	Ribosomal proteins
60S ribosomal protein L23	RPL23	9	20625999872	28.424	0.776313	Ribosomal proteins
60S ribosomal protein L26	RPL26	3	22748000256	28.207	0.780439	Ribosomal proteins
40S ribosomal protein S14	RPS14	7	13991999488	28.055	0.783332	Ribosomal proteins
60S ribosomal protein L23a	RPL23A	11	28163000320	27.991	0.784552	Ribosomal proteins
Nucleophosmin	NPM1	17	102990000000	27.954	0.785257	Nucleolar proteins and proteins involved in ribosome biogenesis
60S ribosomal protein L12	RPL12	8	22343000064	27.928	0.785753	Ribosomal proteins
40S ribosomal protein S24	RPS24	5	10744000512	27.553	0.792911	Ribosomal proteins
Nuclear export mediator factor NEMF	NEMF	20	681840000	27.55	0.792968	Ribosome quality control
60S ribosomal protein L30	RPL30	8	12979000320	27.511	0.793713	Ribosomal proteins
Eukaryotic translation initiation factor 3 subunit D	EIF3D	16	1088700032	27.402	0.795798	Others
Cold-inducible RNA-binding protein	CIRBP	5	859990016	27.2	0.799665	Others
60S ribosomal protein L15	RPL15	16	35038998528	27.194	0.79978	Ribosomal proteins
60S ribosomal protein L38	RPL38	6	6404499968	27.077	0.802022	Ribosomal proteins
Glioma tumor suppressor candidate region gene 2 protein	GLTSCR2	4	73554000	27.051	1.41e-05	Nucleolar proteins and proteins involved in ribosome biogenesis
E3 ubiquitin-protein ligase ARIH1	ARIH1	8	409480000	27.02	0.803115	Others
Poly [ADP-ribose] polymerase 1	PARP1	51	12337999872	27.017	0.803172	Others
40S ribosomal protein S3	RPS3	20	31117000704	26.947	0.804515	Ribosomal proteins
40S ribosomal protein S15a	RPS15A	7	16714999808	26.864	0.806108	Ribosomal proteins
60S ribosomal protein L19	RPL19	11	13960999936	26.806	0.807221	Ribosomal proteins
Serine/threonine-protein phosphatase 6 regulatory subunit 3	PPP6R3	8	143680000	26.788	0.000467652	Others
Nuclease-sensitive element-binding protein 1	YBX1	9	4651100160	26.702	0.809219	Others
60S ribosomal protein L35	RPL35	5	12440000512	26.594	0.811295	Ribosomal proteins
60S ribosomal protein L6	RPL6	18	59916001280	26.41	0.814834	Ribosomal proteins
60S ribosomal protein L37a	RPL37A	4	8284100096	26.18	0.819264	Ribosomal proteins
60S ribosomal protein L27a	RPL27A	6	31762999296	26.077	0.821249	Ribosomal proteins
40S ribosomal protein S10	RPS10	12	18688000000	26.008	0.82258	Ribosomal proteins
DnaJ homolog subfamily C member 9	DNAJC9	10	461980000	25.915	0.824375	Others
Nucleoplasmin-3	NPM3	5	2529600000	25.664	0.829222	Nucleolar proteins and proteins involved in ribosome biogenesis
60S ribosomal protein L31	RPL31	7	28057999360	25.383	0.834657	Ribosomal proteins
60S ribosomal protein L28	RPL28	8	22780999680	25.314	0.835993	Ribosomal proteins
60S ribosomal protein L22	RPL22	4	28195000320	25.279	0.836671	Ribosomal proteins
60S ribosomal protein L8	RPL8	11	28996999168	25.26	0.837039	Ribosomal proteins
40S ribosomal protein S17	RPS17	8	6333000192	25.254	0.837155	Ribosomal proteins
H/ACA ribonucleoprotein complex non-core subunit NAF1	NAF1	4	53510000	25.172	7.81e-05	Others
40S ribosomal protein S5;40S ribosomal protein S5, N-terminally processed	RPS5	11	6473299968	24.972	0.842621	Ribosomal proteins
Eukaryotic translation initiation factor 3 subunit J	EIF3J	9	688819968	24.926	0.843513	Others
40S ribosomal protein S18	RPS18	13	27750000640	24.77	0.846541	Ribosomal proteins
60S ribosomal protein L27	RPL27	9	60202000384	24.63	0.84926	Ribosomal proteins
40S ribosomal protein S7	RPS7	12	13408000000	24.595	0.84994	Ribosomal proteins
Serine/threonine-protein phosphatase PP1-gamma catalytic subunit	PPP1CC	3	1370700032	24.573	0.850367	Others
60S ribosomal protein L13a	RPL13A	12	14631999488	24.463	0.852506	Ribosomal proteins
Peptidyl-prolyl cis-trans isomerase B	PPIB	12	4831099904	24.452	0.852719	Others
Ubiquitin-60S ribosomal protein L40;Ubiquitin;60S ribosomal protein L40	UBA52	1	4381899776	24.364	0.854431	Others
Histone H1x	H1FX	8	4824699904	24.299	0.855695	Others
40S ribosomal protein S15	RPS15	7	3534700032	24.259	0.856474	Ribosomal proteins
Nucleolar RNA helicase 2	DDX21	36	11534999552	24.255	0.856552	Nucleolar proteins and proteins involved in ribosome biogenesis
60S ribosomal protein L34	RPL34	7	21254000640	24.253	0.85659	Ribosomal proteins
60S ribosomal protein L32	RPL32	10	11813000192	24.145	0.858693	Ribosomal proteins
60S ribosomal protein L13	RPL13	14	50665000960	23.916	0.863154	Ribosomal proteins
Nucleosome assembly protein 1-like 1	NAP1L1	10	5374300160	23.906	0.863349	Others
Interleukin enhancer-binding factor 2	ILF2	17	10138000384	23.816	0.865103	Others
40S ribosomal protein S21	RPS21	6	2660499968	23.757	0.866254	Ribosomal proteins
G patch domain-containing protein 4	GPATCH4	7	124410000	23.668	0.00386505	Nucleolar proteins and proteins involved in ribosome biogenesis
40S ribosomal protein S30	FAU	2	1365900032	23.503	0.87121	Ribosomal proteins
Ribosomal L1 domain-containing protein 1	RSL1D1	23	2589299968	23.328	0.874628	Nucleolar proteins and proteins involved in ribosome biogenesis
60S ribosomal protein L24	RPL24	6	19862999040	23.305	0.875078	Ribosomal proteins
28 kDa heat- and acid-stable phosphoprotein	PDAP1	6	400560000	23.248	0.876191	Others
14-3-3 protein gamma;14-3-3 protein gamma, N-terminally processed	YWHAG	8	371409984	23.189	0.005184	Others
40S ribosomal protein S3a	RPS3A	18	21344999424	22.79	0.88515	Ribosomal proteins
Exosome complex component RRP4	EXOSC2	8	575920000	22.67	0.8875	Exosome
60S ribosomal protein L29	RPL29	2	5693499904	22.66	0.887696	Ribosomal proteins
Ribonuclease P protein subunit p29	POP4	4	172150000	22.585	0.00742074	Nucleolar proteins and proteins involved in ribosome biogenesis
Exosome complex component RRP46	EXOSC5	4	175960000	22.58	0.00744241	Exosome
Splicing factor 3B subunit 6	SF3B6	3	884270016	22.395	0.892888	Others
60S ribosome subunit biogenesis protein NIP7 homolog	NIP7	6	1553500032	22.185	0.897006	Nucleolar proteins and proteins involved in ribosome biogenesis
Casein kinase II subunit beta	CSNK2B	6	683870016	22.131	0.898066	Others
40S ribosomal protein S4, X isoform	RPS4X	16	23499999232	22.125	0.898183	Ribosomal proteins
Transcriptional activator protein Pur-beta	PURB	5	151460000	22.09	0.00986221	Others
Uncharacterized protein C11orf98	C11orf98	5	446529984	21.987	0.900892	Others
WD repeat-containing protein 61;WD repeat-containing protein 61, N-terminally processed	WDR61	15	1788599936	21.889	0.902816	Others
Nucleolar protein 58	NOP58	12	817809984	21.874	0.90311	Nucleolar proteins and proteins involved in ribosome biogenesis
Eukaryotic translation initiation factor 6	EIF6	7	3179399936	21.743	0.905683	Others
40S ribosomal protein S27-like	RPS27L	2	548400000	21.382	0.912778	Ribosomal proteins
Coiled-coil domain-containing protein 124	CCDC124	11	3030299904	21.375	0.912916	Others
Ras GTPase-activating protein-binding protein 1	G3BP1	18	4219500032	21.228	0.915807	Others
Alpha-ketoglutarate-dependent dioxygenase alkB homolog 2	ALKBH2	3	188130000	21.137	0.0166474	Nucleolar proteins and proteins involved in ribosome biogenesis
Craniofacial development protein 1	CFDP1	5	209870000	21.046	0.017472	Others
Large subunit GTPase 1 homolog	LSG1	3	57420000	21.045	0.00201874	Nucleolar proteins and proteins involved in ribosome biogenesis
Glycylpeptide N-tetradecanoyltransferase 1	NMT1	13	639249984	20.629	0.927599	Others
Ribonuclease P protein subunit p30	RPP30	6	184830000	20.559	0.0225212	Nucleolar proteins and proteins involved in ribosome biogenesis
Heterogeneous nuclear ribonucleoprotein A1;Heterogeneous nuclear ribonucleoprotein A1, N-terminally processed;Heterogeneous nuclear ribonucleoprotein A1-like 2	HNRNPA1;HNRNPA1L2	6	10355000320	20.555	0.929057	Others
Replication factor C subunit 3	RFC3	11	416300000	20.516	0.929825	Others
Serine/arginine-rich splicing factor 5	SRSF5	7	684670016	20.508	0.929983	Others
Exosome complex component RRP45	EXOSC9	5	403320000	20.48	0.02345	Exosome
Acidic leucine-rich nuclear phosphoprotein 32 family member B	ANP32B	6	4437400064	20.446	0.931205	Others
COP9 signalosome complex subunit 3	COPS3	8	330510016	20.395	0.0244862	Others
40S ribosomal protein S6	RPS6	11	11617000448	20.334	0.933412	Ribosomal proteins
Serine/arginine-rich splicing factor 6	SRSF6	6	422529984	20.257	0.93493	Others
Zinc finger Ran-binding domain-containing protein 2	ZRANB2	10	1048200000	20.177	0.936508	Others
General transcription factor 3C polypeptide 2	GTF3C2	4	27884000	20.156	0.00371231	Others
Multiple myeloma tumor-associated protein 2	MMTAG2	6	204070000	20.082	0.0286512	Others
Hepatoma-derived growth factor-related protein 2	HDGFRP2	5	51540000	19.829	0.00460744	Others
Beta-arrestin-2	ARRB2	9	892220032	19.805	0.943846	Others
28S ribosomal protein S5, mitochondrial	MRPS5	2	17236000	19.689	0.00504721	Others
Eukaryotic translation initiation factor 5	EIF5	4	44707000	19.653	0.00516626	Others
Histone H1,2;Histone H1,4;Histone H1,3	HIST1H1C;HIST1H1E;HIST1H1D	10	7544699904	19.428	0.951288	Others
PHD finger protein 6	PHF6	8	605040000	19.349	0.952848	Nucleolar proteins and proteins involved in ribosome biogenesis
Nucleus accumbens-associated protein 1	NACC1	6	465620000	19.293	0.953953	Others
Ribosome biogenesis protein WDR12	WDR12	9	655960000	19.255	0.954704	Nucleolar proteins and proteins involved in ribosome biogenesis
Interferon-related developmental regulator 1	IFRD1	4	49783000	19.244	0.00670841	Others
Zinc finger CCCH domain-containing protein 15	ZC3H15	15	726289984	19.188	0.956027	Others
Eukaryotic translation initiation factor 4 gamma 3	EIF4G3	6	39242000	19.18	0.00698404	Others
COP9 signalosome complex subunit 5	COPS5	10	241270000	19.162	0.0445922	Others
Ubiquitin carboxyl-terminal hydrolase 36	USP36	7	29331000	19.144	0.956896	Nucleolar proteins and proteins involved in ribosome biogenesis
U2 small nuclear ribonucleoprotein B	SNRPB2	3	979769984	19.144	0.00714351	Others
Nucleolar GTP-binding protein 2	GNL2	21	1172499968	19.128	0.957212	Nucleolar proteins and proteins involved in ribosome biogenesis
mRNA turnover protein 4 homolog	MRTO4	13	2038099968	19.096	0.957845	Nucleolar proteins and proteins involved in ribosome biogenesis
28S ribosomal protein S27, mitochondrial	MRPS27	12	339750016	18.951	0.0491544	Others
GTP-binding protein 2	GTPBP2	3	18599000	18.892	0.0083544	Others
40S ribosomal protein S28	RPS28	3	2780000000	18.887	0.961974	Ribosomal proteins
Exosome complex component RRP42	EXOSC7	6	643830016	18.874	0.962231	Exosome
Probable ATP-dependent RNA helicase DDX27	DDX27	19	501880000	18.859	0.962527	Nucleolar proteins and proteins involved in ribosome biogenesis
Protein IWS1 homolog	IWS1	8	92264000	18.799	0.0526783	Others
DNA-directed RNA polymerases I, II, and III subunit RPABC3	POLR2H	3	287860000	18.797	0.052726	Nucleolar proteins and proteins involved in ribosome biogenesis
RNA-binding protein 27	RBM27	4	43960000	18.791	0.00888914	Others
AP-2 complex subunit alpha-1	AP2A1	4	36961000	18.763	0.00904271	Others
Unconventional myosin-Va	MYO5A	31	268720000	18.694	0.0552339	Others
H/ACA ribonucleoprotein complex subunit 1	GAR1	4	247540000	18.688	0.0553831	Nucleolar proteins and proteins involved in ribosome biogenesis
40S ribosomal protein S20	RPS20	5	9907099648	18.683	0.966005	Ribosomal proteins
Non-POU domain-containing octamer-binding protein	NONO	20	5041699840	18.68	0.966064	Others
MKI67 FHA domain-interacting nucleolar phosphoprotein	NIFK	11	229640000	18.665	0.0559577	Nucleolar proteins and proteins involved in ribosome biogenesis
Nucleolar protein 16	NOP16	8	145040000	18.661	0.0560582	Nucleolar proteins and proteins involved in ribosome biogenesis
60S acidic ribosomal protein P1	RPLP1	2	10757000192	18.648	0.966697	Ribosomal proteins
H/ACA ribonucleoprotein complex subunit 4	DKC1	17	861299968	18.61	0.967448	Nucleolar proteins and proteins involved in ribosome biogenesis
tRNA (uracil-5-)-methyltransferase homolog A	TRMT2A	9	316009984	18.569	0.0584103	Others
Heterogeneous nuclear ribonucleoprotein D0	HNRNPD	13	5263799808	18.536	0.968911	Others
Heat shock 70 kDa protein 6	HSPA6	1	6392200192	18.515	0.969326	Others
Aspartate--tRNA ligase, cytoplasmic	DARS	23	1383600000	18.481	0.969998	Others
Exosome complex component RRP41	EXOSC4	4	1118200064	18.438	0.970848	Exosome
cAMP-dependent protein kinase catalytic subunit alpha	PRKACA	1	58523000	18.434	0.0110327	Others
Eukaryotic translation initiation factor 3 subunit F	EIF3F	11	3389199872	18.296	0.973655	Others
UPF0488 protein C8orf33	C8orf33	6	668120000	18.238	0.974802	Others
Digestive organ expansion factor homolog	DIEXF	4	40261000	18.136	0.0131616	Nucleolar proteins and proteins involved in ribosome biogenesis
Probable ATP-dependent RNA helicase DDX5	DDX5	17	6194999808	18.086	0.977808	Nucleolar proteins and proteins involved in ribosome biogenesis
Thymocyte nuclear protein 1	THYN1	3	56793000	18.043	0.0138965	Others
39S ribosomal protein L22, mitochondrial	MRPL22	3	100490000	17.976	0.0756125	Others
Ribonuclease P protein subunit p25-like protein	RPP25L	2	236720000	17.975	0.0756446	Others
Nucleolar protein 12	NOL12	3	1690300032	17.834	0.982791	Nucleolar proteins and proteins involved in ribosome biogenesis
Ribosome biogenesis protein BRX1 homolog	BRIX1	20	4789199872	17.764	0.984176	Nucleolar proteins and proteins involved in ribosome biogenesis
DNA-directed RNA polymerases I and III subunit RPAC1	POLR1C	11	553219968	17.66	0.986232	Nucleolar proteins and proteins involved in ribosome biogenesis
Pre-mRNA-processing factor 19	PRPF19	14	2431000064	17.617	0.987083	Others
Periodic tryptophan protein 2 homolog	PWP2	16	462500000	17.597	0.987479	Nucleolar proteins and proteins involved in ribosome biogenesis
14-3-3 protein beta/alpha;14-3-3 protein beta/alpha, N-terminally processed	YWHAB	6	552179968	17.447	0.990446	Others
Leydig cell tumor 10 kDa protein homolog	C19orf53	4	179360000	17.438	0.0946025	Others
Probable dimethyladenosine transferase	DIMT1	13	757580032	17.414	0.991098	Nucleolar proteins and proteins involved in ribosome biogenesis
N-alpha-acetyltransferase 10	NAA10	6	79897000	17.401	0.0960378	Others
Insulin-like growth factor 2 mRNA-binding protein 3	IGF2BP3	12	569929984	17.359	0.992186	Others
Cellular tumor antigen p53	TP53	4	57480000	17.247	0.0218174	Others
Myc-associated zinc finger protein	MAZ	2	76564000	17.197	0.0224256	Others
Small nuclear ribonucleoprotein Sm D2	SNRPD2	7	896200000	17.172	0.995885	Others
Beta-1,3-galactosyltransferase 6	B3GALT6	2	24382000	17.074	0.0239851	Others
Myb-binding protein 1A	MYBBP1A	45	4084100096	16.971	0.999862	Nucleolar proteins and proteins involved in ribosome biogenesis
Interferon-inducible double-stranded RNA-dependent protein kinase activator A	PRKRA	7	412280000	16.966	0.99996	Others
H/ACA ribonucleoprotein complex subunit 2	NHP2	3	319500000	16.965	0.114295	Nucleolar proteins and proteins involved in ribosome biogenesis
Double-stranded RNA-binding protein Staufen homolog 1	STAU1	23	3987500032	16.964	1	Others
DNA-directed RNA polymerase I subunit RPA2	POLR1B	13	262490000	16.962	0.11443	Nucleolar proteins and proteins involved in ribosome biogenesis
Developmentally-regulated GTP-binding protein 1	DRG1	13	2325499904	16.949	0.998634	Others
Protein BUD31 homolog	BUD31	2	39124000	16.945	0.0257207	Others
CDK5 regulatory subunit-associated protein 3	CDK5RAP3	3	33667000	16.942	0.0257624	Others
N-acetyltransferase 10	NAT10	28	836769984	16.911	0.995173	Nucleolar proteins and proteins involved in ribosome biogenesis
Heterogeneous nuclear ribonucleoprotein A/B	HNRNPAB	11	1754800000	16.906	0.994718	Others
Replication factor C subunit 2	RFC2	11	427129984	16.862	0.99071	Others
Splicing factor, proline- and glutamine-rich	SFPQ	25	6399699968	16.799	0.984973	Others
Importin-7	IPO7	16	968240000	16.795	0.984609	Others
Leucine-rich repeat-containing protein 59	LRRC59	11	4727399936	16.769	0.982242	ER proteins
Transcriptional activator protein Pur-alpha	PURA	8	827059968	16.763	0.981695	Others
SRSF protein kinase 2;SRSF protein kinase 2 N-terminal;SRSF protein kinase 2 C-terminal	SRPK2	10	755489984	16.631	0.969679	Others
CGG triplet repeat-binding protein 1	CGGBP1	4	126670000	16.615	0.130843	Others
Retrotransposon-derived protein PEG10	PEG10	6	220360000	16.597	0.131742	Others
Ankyrin repeat and zinc finger domain-containing protein 1	ANKZF1	2	21975000	16.558	0.0315944	Ribosome quality control
RRP12-like protein	RRP12	26	717289984	16.51	0.95867	Nucleolar proteins and proteins involved in ribosome biogenesis
WD repeat-containing protein 36	WDR36	19	668070016	16.488	0.956669	Nucleolar proteins and proteins involved in ribosome biogenesis
ATP-dependent RNA helicase DDX54	DDX54	19	630870016	16.447	0.952941	Nucleolar proteins and proteins involved in ribosome biogenesis
Exosome complex component RRP43	EXOSC8	6	340080000	16.432	0.140205	Exosome
Small nuclear ribonucleoprotein-associated protein N;Small nuclear ribonucleoprotein-associated proteins B and B	SNRPN;SNRPB	6	1751900032	16.407	0.949305	Others
Translocon-associated protein subunit alpha	SSR1	2	110980000	16.38	0.142957	Others
Heterogeneous nuclear ribonucleoprotein A0	HNRNPA0	8	1356499968	16.35	0.944125	Others
DnaJ homolog subfamily C member 2;DnaJ homolog subfamily C member 2, N-terminally processed	DNAJC2	13	255050000	16.35	0.144564	Others
RNA 3-terminal phosphate cyclase-like protein	RCL1	9	382060000	16.308	0.146836	Nucleolar proteins and proteins involved in ribosome biogenesis
Ribosomal biogenesis protein LAS1L	LAS1L	7	125620000	16.26	0.149467	Nucleolar proteins and proteins involved in ribosome biogenesis
Mitogen-activated protein kinase kinase kinase kinase 4;Misshapen-like kinase 1;TRAF2 and NCK-interacting protein kinase	MAP4K4;MINK1;TNIK	3	15800000	16.241	0.0372294	Others
Bifunctional lysine-specific demethylase and histidyl-hydroxylase NO66	NO66	3	28431000	16.228	0.0374777	Others
60S ribosomal protein L7-like 1	RPL7L1	5	323209984	16.152	0.155516	Others
Importin-8	IPO8	3	27447000	16.126	0.0394751	Others
Protein LLP homolog	LLPH	6	448270016	16.123	0.923523	Others
Activating signal cointegrator 1	TRIP4	4	43972000	16.117	0.0396556	Ribosome quality control
Probable 18S rRNA (guanine-N(7))-methyltransferase	WBSCR22	2	103480000	16.101	0.158437	Nucleolar proteins and proteins involved in ribosome biogenesis
PAS domain-containing serine/threonine-protein kinase	PASK	3	22136000	16.005	0.0419611	Others
Bystin	BYSL	18	1747200000	15.986	0.911113	Nucleolar proteins and proteins involved in ribosome biogenesis
WASH complex subunit strumpellin	KIAA0196	6	53129000	15.957	0.0429833	ER proteins
Eukaryotic translation initiation factor 3 subunit C;Eukaryotic translation initiation factor 3 subunit C-like protein	EIF3C;EIF3CL	21	2357799936	15.953	0.908127	Others
Exosome component 10	EXOSC10	32	1868000000	15.907	0.903966	Exosome
THO complex subunit 4	ALYREF	9	2261299968	15.896	0.902972	Others
WD repeat-containing protein 75	WDR75	2	9456600	15.822	0.0459718	Nucleolar proteins and proteins involved in ribosome biogenesis
Ribonuclease P protein subunit p14	RPP14	4	68289000	15.797	0.046544	Nucleolar proteins and proteins involved in ribosome biogenesis
Exosome complex component MTR3	EXOSC6	9	595790016	15.781	0.892584	Exosome
Importin subunit alpha-5;Importin subunit alpha-5, N-terminally processed	KPNA1	5	168170000	15.683	0.183957	Others
Chromodomain-helicase-DNA-binding protein 4	CHD4	4	17921000	15.648	0.0500801	Others
Eukaryotic translation initiation factor 4 gamma 1	EIF4G1	20	552080000	15.644	0.880234	Others
Vigilin	HDLBP	27	837299968	15.547	0.871507	Others
Protein RRP5 homolog	PDCD11	32	792300032	15.542	0.871057	Nucleolar proteins and proteins involved in ribosome biogenesis
Phenylalanine--tRNA ligase beta subunit	FARSB	23	4908599808	15.474	0.864949	Others
Beta-catenin-like protein 1	CTNNBL1	5	58754000	15.463	0.0547813	Others
UBX domain-containing protein 7	UBXN7	11	415190016	15.431	0.861091	Others
Replication factor C subunit 1	RFC1	18	286140000	15.428	0.200953	Others
Translocon-associated protein subunit delta	SSR4	3	193390000	15.42	0.201504	Others
Cell growth-regulating nucleolar protein	LYAR	12	1404700032	15.382	0.856698	Nucleolar proteins and proteins involved in ribosome biogenesis
Ribosomal RNA small subunit methyltransferase NEP1	EMG1	6	264740000	15.371	0.204904	Nucleolar proteins and proteins involved in ribosome biogenesis
Nucleolar complex protein 3 homolog	NOC3L	17	615299968	15.345	0.853384	Nucleolar proteins and proteins involved in ribosome biogenesis
RNA-binding protein 34	RBM34	16	907080000	15.29	0.848462	Nucleolar proteins and proteins involved in ribosome biogenesis
Spermatogenesis-associated protein 5-like protein 1	SPATA5L1	8	121340000	15.261	0.211757	Nucleolar proteins and proteins involved in ribosome biogenesis
Uncharacterized protein C7orf50	C7orf50	13	675520000	15.224	0.212688	Nucleolar proteins and proteins involved in ribosome biogenesis
CCAAT/enhancer-binding protein zeta	CEBPZ	6	396710016	15.201	0.842564	Others
Importin subunit alpha-1	KPNA2	18	1734099968	15.126	0.840511	Others
Probable ATP-dependent RNA helicase DDX47	DDX47	14	800400000	15.113	0.833823	Nucleolar proteins and proteins involved in ribosome biogenesis
SRSF protein kinase 1	SRPK1	13	525400000	15.111	0.832665	Others
tRNA (adenine(58)-N(1))-methyltransferase catalytic subunit TRMT61A	TRMT61A	9	442640000	15.078	0.832487	Others
Zinc finger protein 622	ZNF622	6	392760000	15.038	0.829549	Others
Splicing factor 3B subunit 4	SF3B4	11	149360000	15.016	0.229118	Others
Translation initiation factor eIF-2B subunit delta	EIF2B4	5	301580000	15.009	0.230787	Others
Splicing factor 3A subunit 3	SF3A3	9	873240000	14.999	0.231319	Others
Cell division cycle 5-like protein	CDC5L	11	1062499968	14.956	0.822526	Others
U3 small nucleolar ribonucleoprotein protein IMP3	IMP3	21	150350000	14.953	0.818709	Nucleolar proteins and proteins involved in ribosome biogenesis
La-related protein 1	LARP1	6	711889984	14.87	0.235613	Others
28S ribosomal protein S23, mitochondrial	MRPS23	29	147150000	14.838	0.811088	Others
Pre-rRNA-processing protein TSR1 homolog	TSR1	5	1369699968	14.834	0.244605	Nucleolar proteins and proteins involved in ribosome biogenesis
Flap endonuclease 1	FEN1	22	410289984	14.804	0.807904	Others
Putative ATP-dependent RNA helicase DHX57	DHX57	6	124200000	14.773	0.805252	Others
Poly(A) RNA polymerase, mitochondrial	MTPAP	10	323470016	14.77	0.249793	Others
Eukaryotic translation initiation factor 3 subunit H	EIF3H	11	932780032	14.722	0.250034	Others
Protein FAM98B	FAM98B	15	1250499968	14.666	0.798016	Others
Heat shock protein HSP 90-beta	HSP90AB1	4	4193199872	14.648	0.793084	Others
Proline-, glutamic acid- and leucine-rich protein 1	PELP1	15	302969984	14.62	0.791501	Others
Eukaryotic translation initiation factor 3 subunit I	EIF3I	10	1078499968	14.555	0.262307	Others
Serine/arginine-rich splicing factor 3	SRSF3	9	940489984	14.542	0.783333	Others
Protein CMSS1	CMSS1	4	337129984	14.484	0.782193	Others
Tubulin beta chain	TUBB	7	15415000064	14.466	0.273788	Others
WD repeat-containing protein 3	WDR3	4	606830016	14.461	0.775539	Nucleolar proteins and proteins involved in ribosome biogenesis
Heat shock 70 kDa protein 14	HSPA14	15	979969984	14.461	0.775102	Others
28S ribosomal protein S34, mitochondrial	MRPS34	17	365110016	14.436	0.775102	Others
RNA-binding protein 42	RBM42	7	398300000	14.386	0.277921	Others
Nucleolar GTP-binding protein 1	GTPBP4	9	2172999936	14.365	0.282272	Nucleolar proteins and proteins involved in ribosome biogenesis
Small nuclear ribonucleoprotein Sm D3	SNRPD3	28	1820700032	14.34	0.766722	Others
Guanine nucleotide-binding protein-like 3	GNL3	3	3903599872	14.324	0.764544	Nucleolar proteins and proteins involved in ribosome biogenesis
Methylenetetrahydrofolate reductase	MTHFR	17	70220000	14.306	0.763151	Others
E3 ubiquitin-protein ligase RAD18	RAD18	5	117720000	14.253	0.093201	Others
WD repeat-containing protein mio	MIOS	7	59541000	14.235	0.294067	Others
Cytoskeleton-associated protein 5	CKAP5	6	1854400000	14.195	0.096131	Others
U4/U6 small nuclear ribonucleoprotein Prp31	PRPF31	55	110460000	14.189	0.751949	Others
COP9 signalosome complex subunit 8	COPS8	6	89155000	14.184	0.299859	Others
Probable RNA-binding protein 19	RBM19	3	32186000	14.151	0.300315	Nucleolar proteins and proteins involved in ribosome biogenesis
Pumilio domain-containing protein KIAA0020	KIAA0020	4	278440000	14.142	0.0996921	Nucleolar proteins and proteins involved in ribosome biogenesis
Importin subunit alpha-4	KPNA3	15	302260000	14.11	0.304161	Others
MAP7 domain-containing protein 1	MAP7D1	5	98998000	14.08	0.307113	Others
RNA polymerase-associated protein RTF1 homolog	RTF1	8	220010000	14.053	0.309898	Others
Y-box-binding protein 3	YBX3	12	515300000	14.049	0.312418	Others
Structural maintenance of chromosomes flexible hinge domain-containing protein 1	SMCHD1	9	216630000	14.046	0.739334	Others
Protein RCC2	RCC2	17	4832300032	14.029	0.313074	Nucleolar proteins and proteins involved in ribosome biogenesis
Eukaryotic translation initiation factor 2A;Eukaryotic translation initiation factor 2A, N-terminally processed	EIF2A	19	887820032	14.024	0.737611	Others
Zinc finger RNA-binding protein	ZFR	18	142780000	14.001	0.73718	Others
Activating signal cointegrator 1 complex subunit 3	ASCC3	13	273020000	13.98	0.317311	Ribosome quality control
Histone chaperone ASF1B	ASF1B	30	65190000	13.937	0.319301	Others
Nucleolar and spindle-associated protein 1	NUSAP1	2	200180000	13.905	0.109241	Others
Pre-rRNA-processing protein TSR2 homolog	TSR2	7	32820000	13.881	0.326474	Nucleolar proteins and proteins involved in ribosome biogenesis
Microtubule-associated protein 4	MAP4	2	1653100032	13.868	0.111856	Others
Uncharacterized protein C18orf25	C18orf25	36	328089984	13.832	0.723791	Others
WD40 repeat-containing protein SMU1;WD40 repeat-containing protein SMU1, N-terminally processed	SMU1	5	99038000	13.815	0.333556	Others
Pre-mRNA-splicing factor SPF27	BCAS2	4	103790000	13.799	0.335219	Nucleolar proteins and proteins involved in ribosome biogenesis
Ras GTPase-activating protein-binding protein 2	G3BP2	6	248000000	13.771	0.336789	Others
Tyrosine--tRNA ligase, cytoplasmic;Tyrosine--tRNA ligase, cytoplasmic, N-terminally processed	YARS	6	28740000	13.735	0.339549	Others
Glutamate-rich WD repeat-containing protein 1	GRWD1	3	4917300224	13.73	0.118905	Nucleolar proteins and proteins involved in ribosome biogenesis
Peptidyl-prolyl cis-trans isomerase FKBP11	FKBP11	16	26034000	13.728	0.712017	Others
Caprin-1	CAPRIN1	3	585320000	13.721	0.119251	Others
Putative heat shock protein HSP 90-beta 2	HSP90AB2P	11	219060000	13.719	0.711251	Others
Mortality factor 4-like protein 2	MORF4L2	1	116660000	13.703	0.344712	Others
Tubulin beta-4B chain	TUBB4B	5	61394001920	13.696	0.346311	Others
MORC family CW-type zinc finger protein 2	MORC2	1	132300000	13.694	0.709126	Others
Transcription elongation factor B polypeptide 2	TCEB2	11	472220000	13.688	0.347212	Others
U4/U6,U5 tri-snRNP-associated protein 2	USP39	3	179490000	13.688	0.708447	Others
Serine/threonine-protein kinase RIO2	RIOK2	9	170560000	13.624	0.347814	Nucleolar proteins and proteins involved in ribosome biogenesis
Probable rRNA-processing protein EBP2	EBNA1BP2	5	2600999936	13.619	0.354273	Nucleolar proteins and proteins involved in ribosome biogenesis
COP9 signalosome complex subunit 4	COPS4	15	434670016	13.606	0.702596	Others
Inhibitor of Bruton tyrosine kinase	IBTK	15	22647000	13.594	0.701495	Others
ADP/ATP translocase 2;ADP/ATP translocase 2, N-terminally processed	SLC25A5	3	11576000512	13.563	0.126038	Others
pre-rRNA processing protein FTSJ3	FTSJ3	6	796000000	13.497	0.69786	Nucleolar proteins and proteins involved in ribosome biogenesis
Eukaryotic translation initiation factor 4 gamma 2	EIF4G2	20	541689984	13.472	0.692293	Others
28S ribosomal protein S25, mitochondrial	MRPS25	22	311790016	13.469	0.690189	Others
Lupus La protein	SSB	7	372449984	13.422	0.370229	Others
Translation machinery-associated protein 16	TMA16	10	280840000	13.39	0.375154	Nucleolar proteins and proteins involved in ribosome biogenesis
Serine/threonine-protein phosphatase 6 catalytic subunit;Serine/threonine-protein phosphatase 6 catalytic subunit, N-terminally processed	PPP6C	4	254810000	13.376	0.37853	Others
Probable ATP-dependent RNA helicase DDX31	DDX31	6	508400000	13.342	0.380013	Nucleolar proteins and proteins involved in ribosome biogenesis
Zinc finger CCHC domain-containing protein 3	ZCCHC3	13	82430000	13.326	0.679286	Others
Serine/arginine-rich splicing factor 1	SRSF1	6	168380000	13.319	0.385338	Others
28S ribosomal protein S22, mitochondrial	MRPS22	7	424209984	13.316	0.386088	Others
Ataxin-2	ATXN2	14	31100000	13.259	0.677114	Others
Dimethyladenosine transferase 1, mitochondrial	TFB1M	3	103470000	13.257	0.144322	Others
Eukaryotic translation initiation factor 3 subunit K	EIF3K	5	553000000	13.23	0.392762	Others
TRMT1-like protein	TRMT1L	4	221620000	13.222	0.669946	Others
Heterogeneous nuclear ribonucleoprotein Q	SYNCRIP	9	4722599936	13.219	0.39656	Others
DDRGK domain-containing protein 1	DDRGK1	19	198790000	13.169	0.669032	ER proteins
Transcription factor A, mitochondrial	TFAM	7	125410000	13.161	0.402354	Others
Mannosyl-oligosaccharide glucosidase	MOGS	4	682950016	13.143	0.403233	ER proteins
Phosphatidylserine synthase 1	PTDSS1	19	72420000	13.142	0.662726	ER proteins
Exosome complex component CSL4	EXOSC1	2	504510016	13.127	0.151165	Exosome
G-rich sequence factor 1	GRSF1	6	449670016	13.087	0.661402	Others
Cirhin	CIRH1A	9	89517000	13.083	0.658095	Nucleolar proteins and proteins involved in ribosome biogenesis
Histone acetyltransferase type B catalytic subunit	HAT1	6	60800000	13.06	0.411863	Others
Serine/threonine-protein kinase 11-interacting protein	STK11IP	3	16514000	13.04	0.156107	Others
COP9 signalosome complex subunit 7b	COPS7B	2	43997000	13.025	0.157331	Others
Replication factor C subunit 4	RFC4	4	473020000	12.994	0.158253	Others
Endoribonuclease Dicer	DICER1	10	324769984	12.986	0.650433	Others
RNA-binding protein Musashi homolog 2	MSI2	27	181770000	12.972	0.422747	Others
40S ribosomal protein S27	RPS27	5	3892699904	12.931	0.424331	Ribosomal proteins
Ribonucleases P/MRP protein subunit POP1	POP1	2	323060000	12.905	0.645264	Nucleolar proteins and proteins involved in ribosome biogenesis
DNA-directed RNA polymerases I, II, and III subunit RPABC1	POLR2E	14	353889984	12.849	0.431963	Nucleolar proteins and proteins involved in ribosome biogenesis
N-acylneuraminate cytidylyltransferase	CMAS	7	274800000	12.833	0.438402	Others
Apoptosis-inducing factor 1, mitochondrial	AIFM1	8	925260032	12.774	0.440252	Others
Transformation/transcription domain-associated protein	TRRAP	16	35467000	12.77	0.632456	Others
Telomeric repeat-binding factor 2	TERF2	6	28136000	12.753	0.17457	Others
Zinc finger protein 320;Zinc finger protein 91;Zinc finger protein 845;Zinc finger protein 808;Zinc finger protein 578	ZNF320;ZNF91;ZNF845;ZNF808;ZNF578	3	44096000	12.745	0.175701	Others
Probable ATP-dependent RNA helicase DHX37	DHX37	1	174830000	12.729	0.176235	Nucleolar proteins and proteins involved in ribosome biogenesis
Pentatricopeptide repeat domain-containing protein 3, mitochondrial	PTCD3	15	84780000	12.714	0.452384	Others
Kelch repeat and BTB domain-containing protein 6	KBTBD6	5	125340000	12.695	0.45415	Others
KH domain-containing, RNA-binding, signal transduction-associated protein 1	KHDRBS1	6	323310016	12.684	0.456391	Others
THUMP domain-containing protein 3	THUMPD3	4	162880000	12.664	0.457692	Others
Tubulin alpha-1B chain;Tubulin alpha-4A chain	TUBA1B;TUBA4A	8	36926001152	12.645	0.460062	Others
Insulin-like growth factor 2 mRNA-binding protein 2	IGF2BP2	1	288240000	12.641	0.622015	Others
Transcription elongation factor B polypeptide 1	TCEB1	10	52982000	12.64	0.462796	Others
Cullin-4B;Cullin-4A	TCEB1;CUL4A	2	52540000	12.636	0.183357	Others
DNA-(apurinic or apyrimidinic site) lyase;DNA-(apurinic or apyrimidinic site) lyase, mitochondrial	APEX1	4	237770000	12.606	0.183632	Nucleolar proteins and proteins involved in ribosome biogenesis
14-3-3 protein eta	YWHAH	5	156760000	12.555	0.466974	Others
RNA-binding protein 4B;RNA-binding protein 4	RBM4B;RBM4	6	79691000	12.513	0.473099	Others
Spermatogenesis-associated serine-rich protein 2	SPATS2	4	87087000	12.502	0.478176	Others
ADP/ATP translocase 3;ADP/ATP translocase 3, N-terminally processed	SLC25A6	5	727430016	12.497	0.479511	Others
Protein Red	IK	3	78584000	12.491	0.610128	Others
Zinc finger protein 598	ZNF598	5	160170000	12.466	0.480848	Ribosome quality control
Interferon-induced, double-stranded RNA-activated protein kinase	EIF2AK2	7	1035800000	12.453	0.483893	Others
U5 small nuclear ribonucleoprotein 200 kDa helicase	SNRNP200	17	723360000	12.442	0.606614	Others
DNA-directed RNA polymerase, mitochondrial	POLRMT	41	285289984	12.414	0.605737	Others
Kinesin-like protein KIF2A	KIF2A	15	641310016	12.404	0.490261	Others
Insulin-like growth factor 2 mRNA-binding protein 1	IGF2BP1	15	3383800064	12.367	0.602711	Others
tRNA (adenine(58)-N(1))-methyltransferase non-catalytic subunit TRM6	TRMT6	16	602249984	12.353	0.599771	Others
Collagen alpha-1(XIV) chain	COL14A1	14	136170000	12.345	0.59866	Others
Transcription intermediary factor 1-beta	TRIM28	14	2400999936	12.335	0.49878	Nucleolar proteins and proteins involved in ribosome biogenesis
Dolichyl-diphosphooligosaccharide--protein glycosyltransferase subunit STT3B	STT3B	22	47173000	12.311	0.597234	ER proteins
Protein SDA1 homolog	SDAD1	5	355260000	12.296	0.207051	Nucleolar proteins and proteins involved in ribosome biogenesis
Probable ATP-dependent RNA helicase YTHDC2	YTHDC2	15	873769984	12.27	0.504877	Others
Eukaryotic translation initiation factor 3 subunit G	EIF3G	30	571800000	12.192	0.592095	Others
Obg-like ATPase 1	OLA1	11	53249000	12.174	0.585956	Others
U3 small nucleolar ribonucleoprotein protein MPP10	MPHOSPH10	2	67090000	12.156	0.217547	Nucleolar proteins and proteins involved in ribosome biogenesis
Bifunctional arginine demethylase and lysyl-hydroxylase JMJD6	JMJD6	4	99709000	12.151	0.218953	Nucleolar proteins and proteins involved in ribosome biogenesis
ATP-dependent RNA helicase DHX36	DHX36	4	101290000	12.119	0.523147	Others
Serum response factor-binding protein 1	SRFBP1	6	28323000	12.097	0.527224	Others
Suppressor of SWI4 1 homolog	PPAN	2	950990016	12.088	0.223611	Nucleolar proteins and proteins involved in ribosome biogenesis
ATP-dependent RNA helicase DDX1	DDX1	15	1454599936	12.066	0.577817	Nucleolar proteins and proteins involved in ribosome biogenesis
Translocating chain-associated membrane protein 1	TRAM1	2	22789000	12.066	0.226086	ER proteins
Splicing factor 3A subunit 2	SF3A2	18	337440000	12.058	0.576102	Others
Serine/arginine-rich splicing factor 7	SRSF7	8	45909000	12.03	0.535041	Others
Methionine aminopeptidase 2	METAP2	3	200140000	12.006	0.228985	Others
WD repeat-containing protein 18	WDR18	6	260750000	12.005	0.54175	Nucleolar proteins and proteins involved in ribosome biogenesis
Heterogeneous nuclear ribonucleoproteins A2/B1	HNRNPA2B1	7	3766200064	11.967	0.541879	Others
28S ribosomal protein S11, mitochondrial	MRPS11	15	43657000	11.965	0.568414	Others
Serine/threonine-protein phosphatase PP1-beta catalytic subunit	PPP1CB	2	84733000	11.929	0.234287	Nucleolar proteins and proteins involved in ribosome biogenesis
Ribonuclease P protein subunit p38	RPP38	2	78889000	11.918	0.551761	Nucleolar proteins and proteins involved in ribosome biogenesis
14-3-3 protein zeta/delta	YWHAZ	4	797139968	11.907	0.238174	Others
28S ribosomal protein S31, mitochondrial	MRPS31	7	60557000	11.907	0.563779	Others
E3 UFM1-protein ligase 1	UFL1	5	269790016	11.904	0.23909	ER proteins
Nucleolar protein 56	NOP56	16	2191099904	11.902	0.555031	Nucleolar proteins and proteins involved in ribosome biogenesis
Trifunctional enzyme subunit alpha, mitochondrial;Long-chain enoyl-CoA hydratase;Long chain 3-hydroxyacyl-CoA dehydrogenase	HADHA	21	556150016	11.884	0.563394	Others
Protein LTV1 homolog	LTV1	23	525030016	11.821	0.562007	Nucleolar proteins and proteins involved in ribosome biogenesis
Heterogeneous nuclear ribonucleoprotein A3	HNRNPA3	11	549180032	11.803	0.557168	Others
Probable 28S rRNA (cytosine-C(5))-methyltransferase	NSUN5	8	241240000	11.801	0.555789	Nucleolar proteins and proteins involved in ribosome biogenesis
La-related protein 4B	LARP4B	13	142430000	11.756	0.568602	Others
X-ray repair cross-complementing protein 5	XRCC5	6	2440000000	11.744	0.574581	Nucleolar proteins and proteins involved in ribosome biogenesis
Cytosolic carboxypeptidase 1	AGTPBP1	26	642659968	11.741	0.55128	Others
Cullin-2	CUL2	23	27395000	11.732	0.551051	Others
60S ribosomal protein L36a	RPL36A	5	2291699968	11.72	0.254002	Ribosomal proteins
40S ribosomal protein S26;Putative 40S ribosomal protein S26-like 1	RPS26;RPS26P11	2	3709600000	11.717	0.549451	Ribosomal proteins
Transcription elongation factor, mitochondrial	TEFM	4	37093000	11.714	0.549223	Others
RNA pseudouridylate synthase domain-containing protein 3	RPUSD3	3	49700000	11.694	0.255572	Others
Cilia- and flagella-associated protein 20	CFAP20	4	163900000	11.694	0.257324	Others
ATPase family AAA domain-containing protein 3A	ATAD3A	4	1348600064	11.636	0.582866	Others
DNA topoisomerase 1	TOP1	4	1620199936	11.628	0.543074	Others
Tripartite motif-containing protein 26	TRIM26	22	571520000	11.614	0.542469	Others
39S ribosomal protein L47, mitochondrial	MRPL47	14	209680000	11.608	0.54141	Others
Protein lin-28 homolog B	LIN28B	6	202040000	11.605	0.59445	Others
Fanconi anemia group I protein	FANCI	7	14527000	11.557	0.594856	Others
Protein KRI1 homolog	KRI1	5	214020000	11.533	0.269549	Nucleolar proteins and proteins involved in ribosome biogenesis
Transcription elongation regulator 1	TCERG1	10	399070016	11.507	0.604638	Others
Translation initiation factor eIF-2B subunit gamma	EIF2B3	20	142910000	11.479	0.533353	Others
Nardilysin	NRD1	7	185680000	11.467	0.612021	Others
Heterogeneous nuclear ribonucleoprotein R	HNRNPR	14	726670016	11.462	0.613667	Others
GTP-binding protein 1	GTPBP1	10	402969984	11.455	0.529983	Others
Mitochondrial import inner membrane translocase subunit TIM50	TIMM50	10	422630016	11.447	0.52946	Others
NF-kappa-B-repressing factor	NKRF	8	277200000	11.394	0.528862	Nucleolar proteins and proteins involved in ribosome biogenesis
Zinc finger CCCH domain-containing protein 7B	ZC3H7B	13	19267000	11.37	0.623722	Others
Ribosome production factor 2 homolog	RPF2	3	75596000	11.249	0.286871	Nucleolar proteins and proteins involved in ribosome biogenesis
Cohesin subunit SA-2;Cohesin subunit SA-1	STAG2;STAG1	2	7585600	11.249	0.298471	Others
WD repeat-containing protein 5	WDR5	3	131020000	11.213	0.298471	Others
COP9 signalosome complex subunit 1	GPS1	4	389270016	11.212	0.648956	Others
Probable ATP-dependent RNA helicase DDX23	DDX23	10	109570000	11.208	0.511458	Others
Cytoskeleton-associated protein 4	CKAP4	10	1540700032	11.171	0.649659	ER proteins
Translation initiation factor eIF-2B subunit epsilon	EIF2B5	25	214730000	11.156	0.508453	Others
DNA mismatch repair protein Msh3	MSH3	8	92298000	11.15	0.656988	Others
Protein AATF	AATF	6	24312000	11.133	0.657836	Nucleolar proteins and proteins involved in ribosome biogenesis
Transcription elongation factor SPT5	SUPT5H	3	334790016	11.093	0.309882	Others
Small nuclear ribonucleoprotein Sm D1	SNRPD1	18	86098000	11.087	0.665912	Others
BRCA2 and CDKN1A-interacting protein	BCCIP	3	304280000	11.076	0.666765	Others
52 kDa repressor of the inhibitor of the protein kinase	PRKRIR	5	9853000	11.068	0.668329	Others
Fanconi anemia group D2 protein	FANCD2	3	20984000	11.059	0.316401	Others
NAD-dependent protein deacetylase sirtuin-1;SirtT1 75 kDa fragment	SIRT1	4	804339968	11.053	0.317311	Others
RNA-binding protein NOB1	NOB1	19	287060000	11.021	0.499855	Nucleolar proteins and proteins involved in ribosome biogenesis
Mediator of RNA polymerase II transcription subunit 14	MED14	8	8396600	11.02	0.67617	Others
Pre-mRNA-processing factor 6	PRPF6	2	181200000	11.01	0.321272	Others
DNA dC->dU-editing enzyme APOBEC-3C	APOBEC3C	12	64159000	10.999	0.677742	Others
Heat shock 70 kDa protein 4	HSPA4	3	580760000	10.989	0.323418	Others
Putative helicase MOV-10	MOV10	23	385880000	10.972	0.495224	Others
Bloom syndrome protein	BLM	24	47771000	10.957	0.493998	Others
Peptidyl-tRNA hydrolase 2, mitochondrial	PTRH2	10	38043000	10.947	0.327739	Others
Mitotic checkpoint protein BUB3	BUB3	2	454009984	10.941	0.328773	Others
ATP-dependent RNA helicase DDX3X;ATP-dependent RNA helicase DDX3Y	DDX3X;DDX3Y	8	2364000000	10.937	0.491766	Others
DDB1- and CUL4-associated factor 16	DCAF16	22	54016000	10.928	0.491479	Others
IQ calmodulin-binding motif-containing protein 1	IQCB1	2	35672000	10.908	0.330744	Others
UPF0568 protein C14orf166	C14orf166	3	408289984	10.896	0.332827	Others
Ribosome biogenesis protein BOP1	BOP1	7	312560000	10.883	0.488536	Nucleolar proteins and proteins involved in ribosome biogenesis
Guanine nucleotide-binding protein-like 3-like protein	GNL3L	12	420510016	10.879	0.487605	Nucleolar proteins and proteins involved in ribosome biogenesis
Sphingosine-1-phosphate lyase 1	SGPL1	12	281350016	10.877	0.487319	ER proteins
Survival of motor neuron-related-splicing factor 30	SMNDC1	10	165390000	10.876	0.696864	Others
Nischarin	NISCH	4	75649000	10.86	0.697008	Others
Serine/threonine-protein phosphatase 1 regulatory subunit 10	PPP1R10	9	148690000	10.836	0.33786	Others
Protein PRRC2A	PRRC2A	9	99632000	10.821	0.702798	Others
39S ribosomal protein L11, mitochondrial	MRPL11	12	270980000	10.803	0.704974	Others
Tryptophan--tRNA ligase, mitochondrial	WARS2	8	22757000	10.786	0.707588	Others
NHP2-like protein 1;NHP2-like protein 1, N-terminally processed	NHP2L1	3	221400000	10.772	0.345715	Nucleolar proteins and proteins involved in ribosome biogenesis
Alpha-taxilin	TXLNA	4	89470000	10.768	0.712098	Others
Acyl-coenzyme A thioesterase 9, mitochondrial	ACOT9	5	332809984	10.756	0.712681	Others
Ribosomal RNA processing protein 1 homolog B	RRP1B	10	1766099968	10.723	0.71443	Nucleolar proteins and proteins involved in ribosome biogenesis
Protein LYRIC	MTDH	23	440209984	10.685	0.476226	Others
Structural maintenance of chromosomes protein 1A	SMC1A	13	952099968	10.666	0.473545	Others
Probable ATP-dependent RNA helicase DDX49	DDX49	36	119240000	10.66	0.472207	Others
AP-3 complex subunit delta-1	AP3D1	5	200240000	10.644	0.728475	Others
14-3-3 protein theta	YWHAQ	14	453430016	10.606	0.730825	Others
Protein SPT2 homolog	SPTY2D1	6	40840000	10.604	0.467997	Others
Small nuclear ribonucleoprotein E	SNRPE	4	499150016	10.594	0.365525	Others
Histone lysine demethylase PHF8	PHF8	2	93448000	10.591	0.467158	Others
Nucleolar pre-ribosomal-associated protein 1	URB1	5	292449984	10.579	0.738627	Nucleolar proteins and proteins involved in ribosome biogenesis
Putative GTP-binding protein 6	GTPBP6	24	91420000	10.554	0.740397	Others
General transcription factor 3C polypeptide 1	GTF3C1	5	80817000	10.541	0.74409	Nucleolar proteins and proteins involved in ribosome biogenesis
Bifunctional lysine-specific demethylase and histidyl-hydroxylase MINA	MINA	11	123060000	10.532	0.746012	Nucleolar proteins and proteins involved in ribosome biogenesis
AFG3-like protein 2	AFG3L2	4	38459000	10.517	0.747344	Others
Core histone macro-H2A,1	H2AFY	5	174370000	10.515	0.37524	Others
Transcription elongation factor B polypeptide 3	TCEB3	6	435390016	10.511	0.749862	Others
Ribosomal RNA-processing protein 8	RRP8	16	137920000	10.499	0.461375	Nucleolar proteins and proteins involved in ribosome biogenesis
Nucleosome assembly protein 1-like 4	NAP1L4	4	272889984	10.499	0.752234	Others
Casein kinase I isoform alpha;Casein kinase I isoform alpha-like	CSNK1A1;CSNK1A1L	8	77862000	10.476	0.752234	Others
116 kDa U5 small nuclear ribonucleoprotein component	EFTUD2	6	432830016	10.476	0.755648	Others
Multifunctional methyltransferase subunit TRM112-like protein	TRMT112	19	1464300032	10.458	0.458948	Nucleolar proteins and proteins involved in ribosome biogenesis
RNA-binding protein EWS	EWSR1	4	635670016	10.448	0.457703	Others
Dolichyl-diphosphooligosaccharide--protein glycosyltransferase subunit 2	RPN2	4	155830000	10.422	0.457012	ER proteins
Calcium uptake protein 1, mitochondrial	MICU1	9	22902000	10.419	0.763682	Others
Protein LSM12 homolog	LSM12	2	96177000	10.397	0.386372	Others
Histone deacetylase 2	HDAC2	2	378550016	10.396	0.767411	Others
ELAV-like protein 1	ELAVL1	4	276220000	10.387	0.76756	Others
Heparan sulfate 2-O-sulfotransferase 1	HS2ST1	9	53561000	10.375	0.768903	Others
HEAT repeat-containing protein 1;HEAT repeat-containing protein 1, N-terminally processed	HEATR1	3	66176000	10.363	0.391435	Nucleolar proteins and proteins involved in ribosome biogenesis
COP9 signalosome complex subunit 2	COPS2	11	305500000	10.347	0.77249	Others
tRNA pseudouridine synthase A, mitochondrial	PUS1	11	34768000	10.344	0.774883	Others
Proliferating cell nuclear antigen	PCNA	3	406900000	10.33	0.395026	Others
Magnesium transporter protein 1	MAGT1	7	48554000	10.278	0.448903	ER proteins
YTH domain-containing family protein 3	YTHDF3	6	73399000	10.273	0.402738	Others
39S ribosomal protein L17, mitochondrial	MRPL17	2	41765000	10.243	0.403326	Others
Tubulin beta-2B chain	TUBB2B	3	1581100032	10.221	0.406864	Others
FACT complex subunit SPT16	SUPT16H	1	148840000	10.218	0.441485	Others
CD2 antigen cytoplasmic tail-binding protein 2	CD2BP2	11	33845000	10.216	0.794257	Others
ATP-dependent RNA helicase DDX51	DDX51	3	223940000	10.202	0.410064	Nucleolar proteins and proteins involved in ribosome biogenesis
Ataxin-2-like protein	ATXN2L	11	180120000	10.194	0.79667	Others
Sodium channel and clathrin linker 1	SCLT1	13	10423000	10.13	0.797876	Others
Poly [ADP-ribose] polymerase 2	PARP2	2	57049000	10.119	0.420356	Others
Polymerase delta-interacting protein 3	POLDIP3	4	155350000	10.11	0.421684	Others
Nuclear fragile X mental retardation-interacting protein 2	NUFIP2	7	199930000	10.086	0.810576	Others
Matrin-3	MATR3	10	283449984	10.077	0.814214	Others
Trifunctional enzyme subunit beta, mitochondrial;3-ketoacyl-CoA thiolase	HADHB	11	257160000	10.066	0.81558	Others
Surfeit locus protein 6	SURF6	9	205790000	10.06	0.817249	Nucleolar proteins and proteins involved in ribosome biogenesis
Abnormal spindle-like microcephaly-associated protein	ASPM	8	22248000	10.016	0.81816	Others
WASH complex subunit 7	KIAA1033	6	22142000	10.005	0.434231	Others
Regulator of nonsense transcripts 1	UPF1	4	166260000	9.9896	0.435583	Others
Eukaryotic translation initiation factor 1A, X-chromosomal;Eukaryotic translation initiation factor 1A, Y-chromosomal	EIF1AX;EIF1AY	16	811900032	9.9674	0.828866	Others
Methylosome protein 50	WDR77	4	210800000	9.9592	0.424502	Others
Protein disulfide-isomerase	P4HB	4	23107000	9.9533	0.833499	ER proteins
Probable ATP-dependent RNA helicase DDX56	DDX56	3	404640000	9.9391	0.441973	Nucleolar proteins and proteins involved in ribosome biogenesis
Probable ATP-dependent RNA helicase DDX6	DDX6	13	462560000	9.9221	0.422631	Others
RNA exonuclease 4	REXO4	9	257570000	9.9174	0.421509	Nucleolar proteins and proteins involved in ribosome biogenesis
DNA-3-methyladenine glycosylase	MPG	7	46744000	9.8988	0.839879	Others
SWI/SNF-related matrix-associated actin-dependent regulator of chromatin subfamily A member 5;Probable global transcription activator SNF2L1	SMARCA5;SMARCA1	4	43388000	9.8878	0.448766	Others
YTH domain-containing family protein 2	YTHDF2	5	481750016	9.8745	0.450145	Others
Small nuclear ribonucleoprotein F	SNRPF	6	84275000	9.8699	0.418378	Others
Nuclear RNA export factor 1	NXF1	3	113220000	9.8596	0.847142	Others
Pescadillo homolog	PES1	6	519350016	9.8554	0.848719	Nucleolar proteins and proteins involved in ribosome biogenesis
Exportin-T	XPOT	14	56074000	9.8326	0.417125	Others
RNA-binding protein 14	RBM14	8	244070000	9.8038	0.457098	Others
Serine/threonine-protein kinase 26;Serine/threonine-protein kinase 25	STK26;STK25	10	76932000	9.7874	0.85727	Others
Protein PRRC2C	PRRC2C	5	342689984	9.7778	0.859787	Others
RNA-binding protein FUS	FUS	27	435289984	9.7691	0.861261	Others
Serine/arginine-rich splicing factor 4	SRSF4	5	24949000	9.7676	0.411492	Others
Tubulin alpha chain-like 3	TUBAL3	3	21452000	9.7605	0.465361	Others
Cold shock domain-containing protein E1	CSDE1	1	209470000	9.7577	0.466269	Others
Very-long-chain (3R)-3-hydroxyacyl-CoA dehydratase 3	HACD3	11	456449984	9.7566	0.864348	ER proteins
Transcription initiation factor IIB	GTF2B	9	111120000	9.7409	0.41068	Others
Midasin	MDN1	6	78675000	9.7348	0.86693	Nucleolar proteins and proteins involved in ribosome biogenesis
Protein LSM14 homolog B	LSM14B	16	28291000	9.7332	0.867868	Others
General transcription factor 3C polypeptide 4	GTF3C4	2	134390000	9.7085	0.469768	Others
Replication factor C subunit 5	RFC5	10	359950016	9.684	0.871914	Others
General transcription factor 3C polypeptide 5	GTF3C5	10	134820000	9.663	0.875686	Nucleolar proteins and proteins involved in ribosome biogenesis
Antigen KI-67	MKI67	7	649289984	9.6551	0.878921	Others
Rho GTPase-activating protein 10	ARHGAP10	42	220960000	9.6437	0.404122	Others
Protein disulfide-isomerase A5	PDIA5	13	108130000	9.6436	0.881896	Others
WD repeat-containing protein 82	WDR82	5	144190000	9.6319	0.881912	Others
Chromosome-associated kinesin KIF4A;Chromosome-associated kinesin KIF4B	KIF4A;KIF4B	8	50320000	9.6253	0.883716	Others
Nucleolar complex protein 2 homolog	NOC2L	6	704700032	9.6191	0.483739	Nucleolar proteins and proteins involved in ribosome biogenesis
Ras GTPase-activating-like protein IQGAP1	IQGAP1	12	978540032	9.594	0.401811	Others
SPATS2-like protein	SPATS2L	31	183110000	9.5896	0.400204	Others
Prohibitin-2	PHB2	8	1231900032	9.5446	0.890245	Others
BUB3-interacting and GLEBS motif-containing protein ZNF207	ZNF207	11	176550000	9.5289	0.397053	Others
DNA-directed RNA polymerase I subunit RPA49	POLR1E	5	432340000	9.5221	0.899626	Nucleolar proteins and proteins involved in ribosome biogenesis
5-3 exoribonuclease 1	XRN1	10	70969000	9.4898	0.395623	Others
Putative methyltransferase C9orf114	C9orf114	9	126610000	9.4834	0.501599	Others
28S ribosomal protein S9, mitochondrial	MRPS9	6	138090000	9.4812	0.906668	Others
General transcription factor 3C polypeptide 3	GTF3C3	8	84432000	9.4762	0.907009	Nucleolar proteins and proteins involved in ribosome biogenesis
DnaJ homolog subfamily A member 2	DNAJA2	7	181330000	9.4689	0.907783	Others
Ribosome biogenesis regulatory protein homolog	RRS1	10	184120000	9.462	0.908914	Nucleolar proteins and proteins involved in ribosome biogenesis
DnaJ homolog subfamily B member 6	DNAJB6	8	28188000	9.4444	0.909982	Others
Ankyrin repeat and KH domain-containing protein 1	ANKHD1	3	143480000	9.4395	0.50766	Others
RRP15-like protein	RRP15	9	873550016	9.4166	0.913469	Others
Importin-4	IPO4	10	98810000	9.4144	0.388959	Others
Phosphorylated adapter RNA export protein	PHAX	11	292760000	9.3973	0.91736	Others
Structural maintenance of chromosomes protein 4	SMC4	7	319740000	9.393	0.920012	Others
Zinc finger protein 468;Zinc finger protein 765;Zinc finger protein 28;Zinc finger protein 888;Zinc finger protein 525;Zinc finger protein 701;Zinc finger protein 813;Zinc finger protein 816;Zinc finger protein 229	ZNF468;ZNF765;ZNF28;ZNF888;ZNF525;ZNF701;ZNF813;ZNF816;ZNF229	20	13245000	9.3431	0.920679	Others
Brain-specific angiogenesis inhibitor 1-associated protein 2	BAIAP2	1	30170000	9.3311	0.521321	Others
Ankycorbin	RAI14	3	29663000	9.305	0.522952	Others
RNA-binding motif protein, X chromosome;RNA-binding motif protein, X chromosome, N-terminally processed;RNA binding motif protein, X-linked-like-1	RBMX;RBMXL1	2	127570000	9.2679	0.526508	Others
Cell differentiation protein RCD1 homolog	RQCD1	9	26426000	9.2437	0.940109	Others
Coatomer subunit epsilon	COPE	2	144700000	9.2118	0.534908	Others
Polypyrimidine tract-binding protein 3	PTBP3	6	27994000	9.2057	0.948834	Others
COP9 signalosome complex subunit 6	COPS6	2	267720000	9.1775	0.540149	Others
DNA-directed RNA polymerase II subunit RPB2	POLR2B	8	174600000	9.1747	0.954172	Others
Serine/threonine-protein kinase N3	PKN3	4	35507000	9.1739	0.954608	Others
39S ribosomal protein L23, mitochondrial	MRPL23	4	141450000	9.1669	0.544554	Others
Zinc finger protein 768	ZNF768	3	30053000	9.1586	0.955822	Others
ESF1 homolog	ESF1	4	40260000	9.1579	0.54668	Nucleolar proteins and proteins involved in ribosome biogenesis
Dolichol-phosphate mannosyltransferase subunit 1	DPM1	7	43310000	9.1445	0.546777	ER proteins
Aspartyl/asparaginyl beta-hydroxylase	ASPH	4	203560000	9.1137	0.548643	ER proteins
Centrosomal protein of 170 kDa	CEP170	13	77630000	9.1083	0.964106	Others
28S ribosomal protein S2, mitochondrial	MRPS2	12	134000000	9.1016	0.964947	Others
Ribosome-binding protein 1	RRBP1	6	167890000	9.0798	0.965991	ER proteins
Nucleolar protein 11	NOL11	21	45902000	9.0737	0.969387	Nucleolar proteins and proteins involved in ribosome biogenesis
Transmembrane emp24 domain-containing protein 10	TMED10	4	20292000	9.0735	0.558551	ER proteins
RNA-binding protein 25	RBM25	2	25744000	9.0656	0.558579	Others
Probable ATP-dependent RNA helicase DDX10	DDX10	3	118850000	9.0508	0.55969	Others
Nascent polypeptide-associated complex subunit alpha, muscle-specific form;Nascent polypeptide-associated complex subunit alpha	NACA	12	297089984	9.0396	0.973905	Others
Ubiquitin-associated protein 2-like	UBAP2L	3	114110000	9.0351	0.975651	Others
Testis-expressed sequence 10 protein	TEX10	6	230710000	9.0255	0.976352	Nucleolar proteins and proteins involved in ribosome biogenesis
Histone-binding protein RBBP7	RBBP7	15	526320000	9.0244	0.977848	Others
Enoyl-CoA delta isomerase 2, mitochondrial	ECI2	4	53471000	9.0222	0.36479	Others
DAZ-associated protein 1	DAZAP1	2	63797000	9.0135	0.565812	Others
WD repeat-containing protein 43	WDR43	3	84720000	9.0091	0.567043	Nucleolar proteins and proteins involved in ribosome biogenesis
Calcium-binding and coiled-coil domain-containing protein 1	CALCOCO1	4	28397000	9.0069	0.980404	Others
28S ribosomal protein S29, mitochondrial	DAP3	4	187540000	9.0036	0.567978	Others
Ubiquitin carboxyl-terminal hydrolase 10	USP10	10	223940000	8.9723	0.981261	Others
Histone-binding protein RBBP4	RBBP4	12	125730000	8.9546	0.98614	Others
Splicing factor 3A subunit 1	SF3A1	3	866499968	8.9532	0.9889	Others
Glycogen [starch] synthase, muscle	GYS1	21	119760000	8.948	0.360506	Others
Paraspeckle component 1	PSPC1	5	395480000	8.9476	0.989928	Others
Microtubule-associated protein 1S;MAP1S heavy chain;MAP1S light chain	MAP1S	9	24201000	8.9458	0.36017	Others
Signal recognition particle subunit SRP72	SRP72	4	158310000	8.9362	0.576667	SRP proteins
AP-3 complex subunit beta-1	AP3B1	9	189460000	8.9235	0.991768	Others
Pre-mRNA-splicing factor ATP-dependent RNA helicase DHX15	DHX15	12	1251800064	8.9184	0.993748	Others
Leucine zipper protein 1	LUZP1	21	22634000	8.9117	0.358423	Others
ATP-dependent RNA helicase DDX18	DDX18	2	615649984	8.8997	0.581544	Nucleolar proteins and proteins involved in ribosome biogenesis
Prostaglandin E synthase 3	PTGES3	14	283249984	8.8834	0.357307	Others
Transducin beta-like protein 3	TBL3	6	510030016	8.8767	1	Nucleolar proteins and proteins involved in ribosome biogenesis
39S ribosomal protein L38, mitochondrial	MRPL38	16	21207000	8.8761	0.355937	Others
DNA mismatch repair protein Msh6	MSH6	3	30952000	8.8078	0.586655	Others
39S ribosomal protein L12, mitochondrial	MRPL12	5	604920000	8.7935	0.59652	Others
Structural maintenance of chromosomes protein 2	SMC2	5	283070016	8.7922	0.351011	Others
HEAT repeat-containing protein 3	HEATR3	18	30085000	8.7913	0.985897	Nucleolar proteins and proteins involved in ribosome biogenesis
Ensconsin	MAP7	3	29083000	8.78	0.598914	Others
PCI domain-containing protein 2	PCID2	6	103360000	8.7743	0.600556	Others
U5 small nuclear ribonucleoprotein 40 kDa protein	SNRNP40	5	78369000	8.7535	0.983129	Others
Eukaryotic peptide chain release factor subunit 1	ETF1	6	50358000	8.7033	0.979913	Others
Heterogeneous nuclear ribonucleoprotein D-like	HNRNPDL	3	76847000	8.6804	0.611757	Others
U6 snRNA-associated Sm-like protein LSm4	LSM4	4	34056000	8.6644	0.968614	Others
Kinesin-like protein KIF2C	KIF2C	2	78451000	8.636	0.617473	Others
DNA repair protein RAD50	RAD50	6	152140000	8.6282	0.961754	Others
Heat shock protein 105 kDa	HSPH1	15	243290000	8.612	0.960549	Others
Acidic fibroblast growth factor intracellular-binding protein	FIBP	9	14537000	8.6101	0.958047	Others
U4/U6,U5 tri-snRNP-associated protein 1	SART1	2	70193000	8.607	0.62549	Others
Protein asteroid homolog 1	ASTE1	5	30036000	8.6067	0.625949	Others
Spermatogenesis-associated protein 5	SPATA5	3	292390016	8.599	0.625993	Nucleolar proteins and proteins involved in ribosome biogenesis
Serine/threonine-protein kinase MRCK alpha	CDC42BPA	15	76900000	8.5697	0.95604	Others
Zinc finger protein 593	ZNF593	9	195300000	8.5593	0.951516	Nucleolar proteins and proteins involved in ribosome biogenesis
Translation initiation factor eIF-2B subunit beta	EIF2B2	6	219600000	8.5494	0.949911	Others
TBC1 domain family member 4	TBC1D4	9	25191000	8.5434	0.948383	Others
DnaJ homolog subfamily A member 1	DNAJA1	4	390049984	8.5327	0.635399	Others
E3 ubiquitin/ISG15 ligase TRIM25	TRIM25	10	422280000	8.5318	0.335849	Others
C-1-tetrahydrofolate synthase, cytoplasmic;Methylenetetrahydrofolate dehydrogenase;Methenyltetrahydrofolate cyclohydrolase;Formyltetrahydrofolate synthetase;C-1-tetrahydrofolate synthase, cytoplasmic, N-terminally processed	MTHFD1	11	1974499968	8.4986	0.335797	Others
ATPase family AAA domain-containing protein 3B	ATAD3B	27	100580000	8.4961	0.333898	Others
Mitochondrial 2-oxoglutarate/malate carrier protein	SLC25A11	2	79816000	8.4671	0.94016	Others
Very-long-chain enoyl-CoA reductase	TECR	5	62791000	8.4381	0.935689	ER proteins
26S proteasome non-ATPase regulatory subunit 2	PSMD2	3	200710000	8.4003	0.651175	Proteasome
cAMP-dependent protein kinase type I-alpha regulatory subunit;cAMP-dependent protein kinase type I-alpha regulatory subunit, N-terminally processed	PRKAR1A	14	181920000	8.3925	0.925398	Others
Protein regulator of cytokinesis 1	PRC1	6	155040000	8.3775	0.924197	Others
Cytochrome c oxidase subunit NDUFA4	NDUFA4	7	32410000	8.355	0.921888	Others
E3 ubiquitin-protein ligase HECTD1	HECTD1	2	6962800	8.3278	0.663737	Others
Lysine-specific histone demethylase 1A	KDM1A	2	25538000	8.3233	0.66787	Others
78 kDa glucose-regulated protein	HSPA5	3	1438200064	8.2825	0.668555	ER proteins
AP-3 complex subunit mu-1	AP3M1	23	94787000	8.2815	0.321705	Others
Histone H1,0;Histone H1,0, N-terminally processed	H1F0	8	33936000	8.2599	0.907127	Others
Ribonuclease P protein subunit p40	RPP40	2	96288000	8.2341	0.67823	Nucleolar proteins and proteins involved in ribosome biogenesis
Heterogeneous nuclear ribonucleoprotein L	HNRNPL	4	351920000	8.2294	0.89985	Others
Sarcoplasmic/endoplasmic reticulum calcium ATPase 2;Sarcoplasmic/endoplasmic reticulum calcium ATPase 1	ATP2A2;ATP2A1	8	60005000	8.2277	0.899129	ER proteins
Serine/threonine-protein kinase PRP4 homolog	PRPF4B	6	26317000	8.2265	0.683165	Others
Rac GTPase-activating protein 1	RACGAP1	3	19841000	8.2253	0.683349	Others
Importin subunit beta-1	KPNB1	2	216520000	8.2075	0.683533	Others
General transcription factor IIH subunit 4	GTF2H4	14	54572000	8.2059	0.895771	Others
Coatomer subunit alpha;Xenin;Proxenin	COPA	5	340729984	8.2033	0.686513	Others
Peptidyl-prolyl cis-trans isomerase H	PPIH	24	49911000	8.1878	0.317311	Others
Activating signal cointegrator 1 complex subunit 2	ASCC2	2	83026000	8.1779	0.689298	Ribosome quality control
DDB1- and CUL4-associated factor 6	DCAF6	6	85447000	8.1456	0.891234	Others
TFIIH basal transcription factor complex helicase XPB subunit	ERCC3	8	88943000	8.139	0.886287	Others
La-related protein 4	LARP4	8	54566000	8.1259	0.885277	Others
HCLS1-associated protein X-1	HAX1	4	19559000	8.1184	0.698854	ER proteins
Paired amphipathic helix protein Sin3a	SIN3A	3	58193000	8.1153	0.700015	Nucleolar proteins and proteins involved in ribosome biogenesis
Ribosomal RNA processing protein 1 homolog A	RRP1	9	219630000	8.1048	0.700495	Nucleolar proteins and proteins involved in ribosome biogenesis
Histone H2B type 3-B	HIST3H2BB	8	12124000256	8.1039	0.880045	Others
ATP synthase subunit O, mitochondrial	ATP5O	1	70449000	8.1029	0.311851	Others
WD repeat-containing protein 26	WDR26	5	71633000	8.101	0.702417	Others
DNA (cytosine-5)-methyltransferase 1	DNMT1	4	130840000	8.0702	0.702711	Others
E3 ISG15--protein ligase HERC5	HERC5	14	27555000	8.0697	0.874758	Others
Moesin;Radixin;Ezrin	MSN;RDX;EZR	2	30486000	8.0659	0.707571	Others
CDKN2A-interacting protein	CDKN2AIP	2	48811000	8.0324	0.708162	Others
Complement component 1 Q subcomponent-binding protein, mitochondrial	C1QBP	7	1750800000	8.0205	0.713378	Others
Delta(3,5)-Delta(2,4)-dienoyl-CoA isomerase, mitochondrial	ECH1	6	16950000	7.9835	0.307318	Others
RNA-binding protein PNO1	PNO1	2	326150016	7.9666	0.721016	Nucleolar proteins and proteins involved in ribosome biogenesis
Transducin beta-like protein 2	TBL2	7	376540000	7.9546	0.85896	ER proteins
Terminal uridylyltransferase 7	ZCCHC6	11	47167000	7.9503	0.857133	Others
AF4/FMR2 family member 4	AFF4	5	39044000	7.943	0.726218	Others
Exosome complex component RRP40	EXOSC3	6	637209984	7.9407	0.727363	Exosome
Nucleolar protein 7	NOL7	9	155710000	7.9335	0.303022	Nucleolar proteins and proteins involved in ribosome biogenesis
Guanine nucleotide-binding protein subunit beta-4;Guanine nucleotide-binding protein G(I)/G(S)/G(T) subunit beta-2;Guanine nucleotide-binding protein G(I)/G(S)/G(T) subunit beta-1;Guanine nucleotide-binding protein G(I)/G(S)/G(T) subunit beta-3	GNB4;GNB2;GNB1;GNB3	4	27745000	7.9291	0.853924	Others
Microtubule-actin cross-linking factor 1, isoforms 1/2/3/5	MACF1	2	18561000	7.8906	0.729546	Others
Ubiquitin carboxyl-terminal hydrolase 11	USP11	4	168580000	7.8887	0.735603	Others
Myelin expression factor 2	MYEF2	9	249000000	7.8868	0.847118	Others
Ras GTPase-activating-like protein IQGAP3	IQGAP3	8	10569000	7.8854	0.846829	Others
mRNA cap guanine-N7 methyltransferase	RNMT	2	30691000	7.8763	0.736423	Others
Neuroguidin	NGDN	3	30267000	7.8706	0.737857	Nucleolar proteins and proteins involved in ribosome biogenesis
Interferon-stimulated 20 kDa exonuclease-like 2	ISG20L2	2	25337000	7.8621	0.738756	Nucleolar proteins and proteins involved in ribosome biogenesis
28S ribosomal protein S14, mitochondrial	MRPS14	3	45885000	7.8372	0.740098	Others
U3 small nucleolar RNA-associated protein 14 homolog A	UTP14A	2	32527000	7.8137	0.744032	Nucleolar proteins and proteins involved in ribosome biogenesis
Retinoblastoma-associated protein	RB1	3	13746000	7.8108	0.747751	Others
Signal recognition particle subunit SRP68	SRP68	2	241960000	7.7535	0.74821	SRP proteins
Nucleolar protein 6	NOL6	9	102150000	7.7446	0.826648	Nucleolar proteins and proteins involved in ribosome biogenesis
Aspartate--tRNA ligase, mitochondrial	DARS2	10	269420000	7.744	0.825304	Others
Serine/threonine-protein phosphatase 2A 55 kDa regulatory subunit B alpha isoform	PPP2R2A	11	436070016	7.7393	0.825214	Others
RuvB-like 2	RUVBL2	11	261120000	7.7228	0.292358	Others
Microtubule-associated protein 1B;MAP1B heavy chain;MAP1 light chain LC1	MAP1B	8	410280000	7.7086	0.822016	Others
KRR1 small subunit processome component homolog	KRR1	28	196660000	7.6906	0.290754	Nucleolar proteins and proteins involved in ribosome biogenesis
Phosphate carrier protein, mitochondrial	SLC25A3	8	942960000	7.6878	0.817164	Others
Eukaryotic initiation factor 4A-III;Eukaryotic initiation factor 4A-III, N-terminally processed	EIF4A3	8	58475000	7.6818	0.289672	Others
Serine-threonine kinase receptor-associated protein	STRAP	4	349590016	7.6709	0.768732	Others
Coatomer subunit beta	COPB2	11	34509000	7.6644	0.814199	Others
U6 snRNA-associated Sm-like protein LSm3	LSM3	7	31242000	7.6417	0.771513	Others
28S ribosomal protein S28, mitochondrial	MRPS28	2	65343000	7.6234	0.775145	Others
Unhealthy ribosome biogenesis protein 2 homolog	URB2	2	197210000	7.6222	0.778077	Nucleolar proteins and proteins involved in ribosome biogenesis
Basic leucine zipper and W2 domain-containing protein 2;Basic leucine zipper and W2 domain-containing protein 1	BZW2;BZW1	18	25782000	7.5966	0.806881	Others
Vesicle-associated membrane protein-associated protein A	VAPA	2	80166000	7.593	0.782376	ER proteins
Protein arginine N-methyltransferase 5;Protein arginine N-methyltransferase 5, N-terminally processed	PRMT5	4	255200000	7.5823	0.802501	Others
Programmed cell death protein 6	PDCD6	7	44229000	7.5702	0.800898	ER proteins
Histone H3	HIST2H3PS2	3	1696599936	7.5525	0.786618	Others
Pleiotropic regulator 1	PLRG1	1	299340000	7.5491	0.282694	Others
Sorting nexin-9	SNX9	12	75756000	7.5479	0.795928	Others
Serine/threonine-protein phosphatase 6 regulatory ankyrin repeat subunit A	ANKRD28	5	56270000	7.5289	0.795749	Others
TOX high mobility group box family member 4	TOX4	3	51474000	7.5285	0.793266	Others
Transcription factor BTF3	BTF3	5	36763000	7.5237	0.79333	Others
Heat shock 70 kDa protein 4L	HSPA4L	2	44892000	7.5192	0.794104	Others
Ubiquitin-conjugating enzyme E2 Q1;Ubiquitin-conjugating enzyme E2 Q2	UBE2Q1;UBE2Q2	6	29761000	7.481	0.79483	Others
Histone-lysine N-methyltransferase SETD2	SETD2	2	9482900	7.4763	0.800995	Others
RNA-binding protein 10	RBM10	2	133430000	7.4729	0.801755	Others
Testis-specific Y-encoded-like protein 1	TSPYL1	7	274710016	7.4682	0.784554	Nucleolar proteins and proteins involved in ribosome biogenesis
Heterogeneous nuclear ribonucleoprotein F;Heterogeneous nuclear ribonucleoprotein F, N-terminally processed	HNRNPF	10	1220700032	7.457	0.783854	Others
Histone-lysine N-methyltransferase setd3	SETD3	8	34919000	7.4522	0.277839	Others
Cell division cycle protein 123 homolog	CDC123	4	43462000	7.448	0.805652	Others
Protein FAM207A	FAM207A	5	192430000	7.4407	0.277384	Nucleolar proteins and proteins involved in ribosome biogenesis
26S proteasome non-ATPase regulatory subunit 4	PSMD4	5	42296000	7.4393	0.779761	Proteasome
RNA-binding protein Musashi homolog 1	MSI1	2	32589000	7.4318	0.80774	Others
HBS1-like protein	HBS1L	3	181290000	7.4122	0.808955	Others
Nucleoporin GLE1	GLE1	12	13736000	7.4098	0.775525	Others
Heterogeneous nuclear ribonucleoprotein K	HNRNPK	4	1577200000	7.4092	0.812521	Others
Leucine-rich repeat flightless-interacting protein 1	LRRFIP1	12	31742000	7.3947	0.27543	Others
Pre-mRNA-processing factor 40 homolog A	PRPF40A	4	39416000	7.3673	0.81497	Others
Histone H2A,V;Histone H2A,Z	H2AFV;H2AFZ	4	6346399744	7.359	0.81942	Others
Single-stranded DNA-binding protein, mitochondrial	SSBP1	2	11104000	7.3097	0.272915	Others
14-3-3 protein sigma	SFN	2	14617000	7.3	0.828792	Others
FERM and PDZ domain-containing protein 4	FRMPD4	1	241740000	7.2897	0.830373	Others
Squamous cell carcinoma antigen recognized by T-cells 3	SART3	2	114580000	7.274	0.757399	Others
Pre-mRNA-splicing factor ISY1 homolog	ISY1	8	23500000	7.2731	0.755085	Others
Gem-associated protein 5	GEMIN5	2	81119000	7.2656	0.834761	Others
Ataxin-10	ATXN10	7	13439000	7.26	0.753848	Others
39S ribosomal protein L40, mitochondrial	MRPL40	3	41648000	7.2497	0.836899	Others
Protein UXT	UXT	3	28263000	7.2366	0.838581	Others
Pre-mRNA-splicing factor SYF1	XAB2	2	52387000	7.2268	0.840722	Others
Protein FRG1	FRG1	8	199070000	7.2218	0.842324	Nucleolar proteins and proteins involved in ribosome biogenesis
Zinc finger C3H1 domain-containing protein	ZFC3H1	5	42135000	7.2213	0.747408	Others
Protein THEM6	THEM6	7	27805000	7.221	0.843224	Others
Leucine-rich repeat-containing protein 41	LRRC41	2	16054000	7.2029	0.843273	Others
Histone-lysine N-methyltransferase SETD7	SETD7	2	37625000	7.198	0.846234	Others
Histone H2A type 1-J;Histone H2A type 1-H;Histone H2A,J;Histone H2A type 2-C;Histone H2A type 1-C;Histone H2A type 3;Histone H2A type 2-A;Histone H2A type 1-D;Histone H2A type 1;Histone H2A type 1-B/E;Histone H2A type 1-A;Histone H2AX	HIST1H2AJ;HIST1H2AH;H2AFJ;HIST2H2AC;HIST1H2AC;HIST3H2A;HIST2H2AA3;HIST1H2AD;HIST1H2AG;HIST1H2AB;HIST1H2AA;H2AFX	4	1854300032	7.1035	0.847036	Others
Protein RMD5 homolog A	RMND5A	1	12254000	7.0911	0.260361	Others
Cullin-associated NEDD8-dissociated protein 1	CAND1	2	217000000	7.0754	0.864574	Others
Leucine-rich PPR motif-containing protein, mitochondrial	LRPPRC	12	191670000	7.0547	0.259005	Others
CCR4-NOT transcription complex subunit 1	CNOT1	16	54763000	7.0542	0.723004	Others
		10	120190000	7.0469	0.870643	Others
ATP-dependent RNA helicase DHX29	DHX29	2	140360000	7.0185	0.721871	Others
Histone H4	HIST1H4A	12	9929199616	7.0184	0.717753	Others
28S ribosomal protein S26, mitochondrial	MRPS26	8	125660000	7.0108	0.25627	Others
Protein SON	SON	6	31380000	7.004	0.716638	Others
28S ribosomal protein S7, mitochondrial	MRPS7	5	122790000	6.9966	0.878913	Others
Reticulocalbin-2	RCN2	8	225460000	6.9816	0.714583	Others
Heterogeneous nuclear ribonucleoprotein H;Heterogeneous nuclear ribonucleoprotein H, N-terminally processed	HNRNPH1	9	523329984	6.9512	0.712414	Others
Protein ECT2	ECT2	6	111200000	6.8901	0.253071	Others
ATP-dependent RNA helicase DDX55	DDX55	10	246670000	6.8885	0.699237	Others
Calcium homeostasis endoplasmic reticulum protein	CHERP	11	28942000	6.8864	0.699007	ER proteins
GTP-binding protein 10	GTPBP10	4	209320000	6.8734	0.898335	Others
Probable ATP-dependent RNA helicase DDX20	DDX20	10	36180000	6.8397	0.696841	Others
39S ribosomal protein L20, mitochondrial	MRPL20	5	10201000	6.8142	0.906066	Others
Probable ubiquitin carboxyl-terminal hydrolase FAF-X	USP9X	2	161670000	6.7954	0.910291	Others
Protein flightless-1 homolog	FLII	21	40857000	6.7788	0.685694	Others
26S proteasome non-ATPase regulatory subunit 8	PSMD8	7	54410000	6.7735	0.91616	Proteasome
DnaJ homolog subfamily C member 10	DNAJC10	3	39360000	6.7666	0.917039	Others
Translation initiation factor eIF-2B subunit alpha	EIF2B1	4	260260000	6.7656	0.918184	Others
39S ribosomal protein L3, mitochondrial	MRPL3	9	12399000	6.7471	0.681452	Others
Rho guanine nucleotide exchange factor 2	ARHGEF2	2	231500000	6.7427	0.92142	Others
Gamma-taxilin	TXLNG	12	102090000	6.7405	0.6782	Others
Nucleolar protein 9	NOP9	7	100960000	6.7337	0.677888	Nucleolar proteins and proteins involved in ribosome biogenesis
Melanoma-associated antigen D2	MAGED2	5	80248000	6.692	0.676923	Others
Cleavage and polyadenylation specificity factor subunit 1	CPSF1	6	21897000	6.6862	0.671021	Others
rRNA methyltransferase 3, mitochondrial	RNMTL1	4	201490000	6.6635	0.931534	Others
Stress-induced-phosphoprotein 1	STIP1	10	50523000	6.6431	0.666998	Others
Serine/threonine-protein phosphatase PGAM5, mitochondrial	PGAM5	3	401430016	6.6425	0.938699	Others
Separin	ESPL1	11	16594000	6.6386	0.238733	Others
Ubiquitin carboxyl-terminal hydrolase 7	USP7	4	33683000	6.6102	0.939447	Others
Translational activator GCN1	GCN1L1	5	23062000	6.6054	0.944171	Others
Signal recognition particle receptor subunit beta	SRPRB	5	202910000	6.5942	0.94497	SR receptor subunit
Elongation factor 1-beta	EEF1B2	7	547950016	6.59	0.657257	Others
Protein mago nashi homolog 2	MAGOHB	4	63547000	6.5815	0.236353	Others
AMP deaminase 2	AMPD2	1	60943000	6.5689	0.948947	Others
Host cell factor 1;HCF N-terminal chain 1;HCF N-terminal chain 2;HCF N-terminal chain 3;HCF N-terminal chain 4;HCF N-terminal chain 5;HCF N-terminal chain 6;HCF C-terminal chain 1;HCF C-terminal chain 2;HCF C-terminal chain 3;HCF C-terminal chain 4;HCF C-terminal chain 5;HCF C-terminal chain 6	HCFC1	6	151100000	6.5683	0.951045	Others
ATP-dependent RNA helicase DDX39A;Spliceosome RNA helicase DDX39B	DDX39A;DDX39B	10	177880000	6.5603	0.653631	Others
Golgin subfamily A member 2	GOLGA2	6	47904000	6.5255	0.652513	Others
Proteasome subunit alpha type-2	PSMA2	6	39061000	6.5166	0.958272	Proteasome
MAP/microtubule affinity-regulating kinase 3;Serine/threonine-protein kinase MARK1;Serine/threonine-protein kinase MARK2	MARK3;MARK1;MARK2	2	81508000	6.5017	0.959754	Others
DNA replication licensing factor MCM7	MCM7	6	28067000	6.4822	0.644345	Others
Transportin-1;Transportin-2	TNPO1;TNPO2	4	17602000	6.4694	0.965485	Others
Cell division cycle protein 23 homolog	CDC23	2	33352000	6.4512	0.967618	Others
Cullin-3	CUL3	4	48577000	6.4464	0.970652	Others
Serine--tRNA ligase, mitochondrial	SARS2	4	50720000	6.4315	0.971452	Others
Protein PML	PML	5	18442000	6.4209	0.973936	Others
Metastasis-associated protein MTA1	MTA1	4	9311800	6.4148	0.975703	Others
Nucleolar protein 14	NOP14	1	11444000	6.4019	0.97672	Nucleolar proteins and proteins involved in ribosome biogenesis
Cell division control protein 42 homolog	CDC42	3	34352000	6.3747	0.97887	Others
Elongation factor 1-gamma	EEF1G	2	1658000000	6.3706	0.983406	Others
DNA-directed RNA polymerase III subunit RPC1	POLR3A	13	7839000	6.33	0.226588	Nucleolar proteins and proteins involved in ribosome biogenesis
Probable tRNA pseudouridine synthase 1	TRUB1	2	67906000	6.3167	0.99086	Others
Dynein light chain 1, cytoplasmic;Dynein light chain 2, cytoplasmic	DYNLL1;DYNLL2	5	142760000	6.3151	0.993078	Others
Tubulin alpha-1A chain;Tubulin alpha-3E chain	TUBA1A;TUBA3E	3	85650000	6.2957	0.618625	Others
Pseudouridylate synthase 7 homolog	PUS7	1	119770000	6.292	0.615977	Others
Lamina-associated polypeptide 2, isoforms beta/gamma;Thymopoietin;Thymopentin	TMPO	7	258600000	6.2905	0.615472	Others
39S ribosomal protein L13, mitochondrial	MRPL13	9	35429000	6.2845	0.615268	Others
Putative ATP-dependent RNA helicase DHX33	DHX33	3	92116000	6.2818	0.998449	Nucleolar proteins and proteins involved in ribosome biogenesis
Myotubularin-related protein 5	SBF1	7	19328000	6.2785	0.614083	Others
G protein-coupled receptor kinase 6;G protein-coupled receptor kinase 5	GRK6;GRK5	5	13667000	6.2752	0.99945	Others
Protein ENL	MLLT1	2	34686000	6.266	1	Others
26S proteasome non-ATPase regulatory subunit 13	PSMD13	2	50356000	6.2577	0.998137	Proteasome
Cell division control protein 45 homolog	CDC45	6	14939000	6.2535	0.996456	Others
Round spermatid basic protein 1-like protein	RSBN1L	4	44213000	6.2447	0.995605	Others
Calmodulin-regulated spectrin-associated protein 3	CAMSAP3	6	8006500	6.1993	0.993823	Others
RuvB-like 1	RUVBL1	2	335680000	6.1895	0.984629	Others
Transitional endoplasmic reticulum ATPase	VCP	11	351529984	6.1772	0.60157	ER proteins
Pinin	PNN	15	15361000	6.1757	0.218221	Others
Calcium-binding mitochondrial carrier protein Aralar2	SLC25A13	2	70244000	6.1602	0.979851	Others
26S protease regulatory subunit 8	PSMC5	6	65955000	6.1516	0.976713	Proteasome
E3 ubiquitin-protein ligase UBR4	UBR4	6	64718000	6.1513	0.974972	Others
p21-activated protein kinase-interacting protein 1	PAK1IP1	13	290160000	6.1404	0.974911	Nucleolar proteins and proteins involved in ribosome biogenesis
Myosin light polypeptide 6	MYL6	8	185260000	6.1293	0.216655	Others
BTB/POZ domain-containing protein KCTD12	KCTD12	3	52042000	6.1256	0.593471	Others
Serine/threonine-protein phosphatase 4 catalytic subunit	PPP4C	3	18991000	6.1176	0.96971	Others
Dolichyl-diphosphooligosaccharide--protein glycosyltransferase subunit 1	RPN1	2	178750000	6.1135	0.968091	ER proteins
DDB1- and CUL4-associated factor 8	DCAF8	15	101040000	6.0555	0.591354	Others
Tubulin beta-6 chain	TUBB6	6	235080000	6.0516	0.583612	Others
Nucleolar MIF4G domain-containing protein 1	NOM1	6	188550000	6.0402	0.583093	Nucleolar proteins and proteins involved in ribosome biogenesis
Programmed cell death protein 4	PDCD4	12	157510000	6.0131	0.581577	Others
Thyroid transcription factor 1-associated protein 26	CCDC59	8	86653000	6.007	0.577982	Others
Target of EGR1 protein 1	TOE1	4	59364000	6.0064	0.577174	Others
ATP synthase subunit f, mitochondrial	ATP5J2	3	31007000	5.9999	0.945604	Others
N-alpha-acetyltransferase 16, NatA auxiliary subunit	NAA16	2	23614000	5.9958	0.94429	Others
Double-strand break repair protein MRE11A	MRE11A	4	77091000	5.9799	0.943462	Others
ATP-binding cassette sub-family E member 1	ABCE1	7	73407000	5.9764	0.573591	Ribosome quality control
Chromodomain-helicase-DNA-binding protein 3	CHD3	5	35814000	5.9666	0.939544	Others
28S ribosomal protein S17, mitochondrial	MRPS17	4	147700000	5.9233	0.937565	Others
Coiled-coil domain-containing protein 47	CCDC47	2	78292000	5.908	0.566143	ER proteins
Polynucleotide 5-hydroxyl-kinase NOL9	NOL9	6	110820000	5.898	0.925741	Nucleolar proteins and proteins involved in ribosome biogenesis
U3 small nucleolar RNA-associated protein 18 homolog	UTP18	8	181690000	5.8918	0.562829	Nucleolar proteins and proteins involved in ribosome biogenesis
DNA topoisomerase 2-alpha	TOP2A	7	38931000	5.8912	0.562018	Others
Eukaryotic translation initiation factor 2D	EIF2D	5	51249000	5.8831	0.922354	Others
DNA-binding protein SMUBP-2	IGHMBP2	5	129520000	5.8708	0.920721	Others
Coiled-coil domain-containing protein 137	CCDC137	9	214000000	5.8637	0.559277	Others
Rab-like protein 6	RABL6	9	17340000	5.8573	0.558351	Others
Calnexin	CANX	4	23597000	5.8526	0.915524	ER proteins
E3 ubiquitin-protein ligase TRIM56	TRIM56	3	65299000	5.8427	0.914577	Others
26S proteasome non-ATPase regulatory subunit 3	PSMD3	4	194130000	5.8383	0.912584	Proteasome
Nicotinamide/nicotinic acid mononucleotide adenylyltransferase 1	NMNAT1	9	16563000	5.8196	0.555046	Others
Adenosylhomocysteinase	AHCY	2	30956000	5.8164	0.907935	ER proteins
Bifunctional glutamate/proline--tRNA ligase;Glutamate--tRNA ligase;Proline--tRNA ligase	EPRS	4	1333299968	5.8011	0.907292	Others
Nucleolar transcription factor 1	UBTF	35	276830016	5.7971	0.202592	Nucleolar proteins and proteins involved in ribosome biogenesis
Zinc finger protein 668	ZNF668	15	14698000	5.7899	0.549706	Others
Protein transport protein Sec61 subunit beta	SEC61B	2	80795000	5.7699	0.901963	ER proteins
ATP-dependent zinc metalloprotease YME1L1	YME1L1	3	73598000	5.7536	0.546194	Others
Neutral alpha-glucosidase AB	GANAB	5	12967000	5.7532	0.544095	ER proteins
DNA topoisomerase 2-binding protein 1	TOPBP1	2	18538000	5.7108	0.894591	Others
Transcription initiation factor TFIID subunit 9B;Transcription initiation factor TFIID subunit 9	TAF9B;TAF9	4	10943000	5.7086	0.886085	Others
Nucleoporin-like protein 2	NUPL2	2	49936000	5.689	0.885644	Others
DNA ligase 3	LIG3	2	119980000	5.6831	0.881717	Others
26S proteasome non-ATPase regulatory subunit 1	PSMD1	8	73494000	5.6791	0.535062	Proteasome
CCR4-NOT transcription complex subunit 7	CNOT7	6	14862000	5.6789	0.534552	Others
Heterogeneous nuclear ribonucleoprotein U-like protein 1	HNRNPUL1	2	413310016	5.6558	0.879694	Others
TRPM8 channel-associated factor 1	TCAF1	14	59446000	5.6554	0.196777	Others
26S protease regulatory subunit 4	PSMC1	6	104450000	5.6502	0.874991	Proteasome
Ankyrin repeat domain-containing protein 17	ANKRD17	4	73171000	5.6459	0.530873	Others
Heterogeneous nuclear ribonucleoproteins C1/C2;Heterogeneous nuclear ribonucleoprotein C-like 4;Heterogeneous nuclear ribonucleoprotein C-like 1;Heterogeneous nuclear ribonucleoprotein C-like 3;Heterogeneous nuclear ribonucleoprotein C-like 2	HNRNPC;HNRNPCL4;HNRNPCL1;HNRNPCL3;HNRNPCL2	6	395480000	5.6308	0.873091	Others
Excitatory amino acid transporter 1	SLC1A3	9	16422000	5.6058	0.195789	Others
26S proteasome non-ATPase regulatory subunit 14	PSMD14	2	29374000	5.6047	0.86508	Proteasome
Eukaryotic translation initiation factor 4B	EIF4B	2	137920000	5.5995	0.86486	Others
Cyclin-dependent kinase 9	CDK9	5	211640000	5.5976	0.52445	Others
Mitochondrial glutamate carrier 2;Mitochondrial glutamate carrier 1	SLC25A18;SLC25A22	5	18336000	5.5976	0.52421	Others
Tricarboxylate transport protein, mitochondrial	SLC25A1	2	256610000	5.5921	0.863443	Others
Condensin-2 complex subunit H2	NCAPH2	8	17615000	5.5825	0.523516	Others
Voltage-dependent anion-selective channel protein 2	VDAC2	2	53444000	5.554	0.860431	Others
Fragile X mental retardation protein 1	FMR1	4	70596000	5.5499	0.854751	Nucleolar proteins and proteins involved in ribosome biogenesis
Serine/threonine-protein phosphatase 4 regulatory subunit 3A	SMEK1	3	52963000	5.5381	0.853935	Others
Monofunctional C1-tetrahydrofolate synthase, mitochondrial	MTHFD1L	6	151030000	5.5367	0.851586	Others
28S ribosomal protein S15, mitochondrial	MRPS15	10	57569000	5.5278	0.51655	Others
Proteasome subunit alpha type-6	PSMA6	4	116630000	5.5231	0.849537	Proteasome
Dynein light chain roadblock-type 1;Dynein light chain roadblock-type 2	DYNLRB1;DYNLRB2	4	33234000	5.4885	0.514847	Others
Proteasome subunit alpha type-5	PSMA5	2	43311000	5.4827	0.841727	Proteasome
Protein PRRC2B	PRRC2B	3	20191000	5.4767	0.840575	Others
Leucine--tRNA ligase, cytoplasmic	LARS	4	833609984	5.4459	0.839385	Others
Deoxynucleoside triphosphate triphosphohydrolase SAMHD1	SAMHD1	29	13032000	5.4235	0.188595	Others
Inhibitor of nuclear factor kappa-B kinase-interacting protein	IKBIP	2	84441000	5.4094	0.828844	ER proteins
Hsp70-binding protein 1	HSPBP1	5	163430000	5.4043	0.500726	Others
cAMP-dependent protein kinase catalytic subunit beta	PRKACB	5	46072000	5.3772	0.500098	Others
RNA-binding protein Raly	RALY	1	35401000	5.3638	0.819696	Others
Cyclin-K	CCNK	4	32768000	5.355	0.817053	Others
Cyclin-dependent-like kinase 5	CDK5	2	19571000	5.3401	0.815318	Others
E3 ubiquitin-protein ligase UBR5	UBR5	2	36284000	5.3201	0.812383	Others
Ran GTPase-activating protein 1	RANGAP1	5	89314000	5.3136	0.808447	Others
ATP synthase subunit alpha, mitochondrial	ATP5A1	5	395120000	5.291	0.48899	Others
28S ribosomal protein S18b, mitochondrial	MRPS18B	9	146740000	5.2688	0.18272	Others
26S proteasome non-ATPase regulatory subunit 11	PSMD11	5	38415000	5.2398	0.483553	Proteasome
Kinectin	KTN1	5	79812000	5.2203	0.792696	ER proteins
Echinoderm microtubule-associated protein-like 4	EML4	13	49377000	5.2191	0.477705	Others
Transcription factor 25	TCF25	5	40581000	5.2123	0.788648	Ribosome quality control
Hyaluronan mediated motility receptor	HMMR	5	55649000	5.2074	0.78732	Others
C-terminal-binding protein 2;C-terminal-binding protein 1	CTBP2;CTBP1	6	40640000	5.1919	0.786363	Others
Kinesin-like protein KIF23	KIF23	2	21291000	5.1837	0.783339	Others
UDP-glucose:glycoprotein glucosyltransferase 2;UDP-glucose:glycoprotein glucosyltransferase 1	UGGT2;UGGT1	2	12570000	5.18	0.781741	ER proteins
DDB1- and CUL4-associated factor 7	DCAF7	2	82077000	5.1642	0.781019	Others
39S ribosomal protein L41, mitochondrial	MRPL41	3	48554000	5.1615	0.470988	Others
Eukaryotic translation initiation factor 4E	EIF4E	2	195950000	5.1575	0.777417	Others
28S ribosomal protein S35, mitochondrial	MRPS35	4	45327000	5.1571	0.470189	Others
RNA-binding protein 39	RBM39	4	146700000	5.1248	0.776561	Others
Cyclin-dependent kinase 11B;Cyclin-dependent kinase 11A	CDK11B;CDK11A	6	311700000	5.1229	0.466302	Others
Proteasome subunit beta type-2	PSMB2	11	40504000	5.117	0.466076	Proteasome
Lysine--tRNA ligase	KARS	3	866080000	5.1055	0.768772	Others
Fragile X mental retardation syndrome-related protein 1	FXR1	17	146830000	5.0961	0.175863	Others
Gamma-glutamyl hydrolase	GGH	6	36913000	5.0892	0.462905	Others
Calcyclin-binding protein	CACYBP	3	121350000	5.0371	0.763385	Others
Isoleucine--tRNA ligase, cytoplasmic	IARS	6	1107200000	5.0346	0.455965	Others
Proteasome subunit alpha type-4	PSMA4	30	114750000	5.0109	0.173294	Proteasome
Glutamine--tRNA ligase	QARS	3	660030016	5.0089	0.452902	Others
Elongation factor 1-delta	EEF1D	21	309689984	4.9776	0.17237	Others
Proline-rich AKT1 substrate 1	AKT1S1	7	17431000	4.956	0.449025	Others
39S ribosomal protein L24, mitochondrial	MRPL24	2	71738000	4.9532	0.73774	Others
Elongation factor Tu, mitochondrial	TUFM	3	71603000	4.9103	0.446197	Others
Peroxiredoxin-4	PRDX4	4	73735000	4.9025	0.729006	ER proteins
Endothelial differentiation-related factor 1	EDF1	3	172630000	4.8982	0.440353	Others
Condensin-2 complex subunit G2	NCAPG2	5	26170000	4.8852	0.43986	Others
Prohibitin	PHB	3	990480000	4.858	0.724224	Others
T-complex protein 1 subunit delta	CCT4	13	284280000	4.8553	0.167017	Others
Eukaryotic translation initiation factor 4H	EIF4H	9	38424000	4.8467	0.434952	Others
Importin-5	IPO5	2	845480000	4.8353	0.71691	Others
Protein LSM14 homolog A	LSM14A	14	156840000	4.8329	0.166223	Others
rRNA/tRNA 2-O-methyltransferase fibrillarin-like protein 1	FBLL1	4	202720000	4.8307	0.432402	Others
ATP synthase subunit beta, mitochondrial	ATP5B	1	350340000	4.8242	0.432153	Others
RISC-loading complex subunit TARBP2	TARBP2	11	75824000	4.7793	0.431415	Others
THO complex subunit 2	THOC2	5	14140000	4.7619	0.426337	Others
E2/E3 hybrid ubiquitin-protein ligase UBE2O	UBE2O	2	58505000	4.7562	0.700893	Others
Condensin-2 complex subunit D3	NCAPD3	8	30966000	4.7555	0.699821	Others
Probable ATP-dependent RNA helicase DDX52	DDX52	7	109980000	4.7474	0.699689	Nucleolar proteins and proteins involved in ribosome biogenesis
Serine/threonine-protein phosphatase 2A 65 kDa regulatory subunit A alpha isoform	PPP2R1A	8	336449984	4.7383	0.42275	Others
Guanine nucleotide-binding protein G(s) subunit alpha isoforms short;Guanine nucleotide-binding protein G(s) subunit alpha isoforms XLas	GNAS	10	15471000	4.7191	0.16286	Others
Proteasome subunit beta type-5	PSMB5	3	135110000	4.7134	0.692858	Proteasome
DNA-directed RNA polymerase I subunit RPA43	TWISTNB	8	56752000	4.7096	0.418947	Nucleolar proteins and proteins involved in ribosome biogenesis
Eukaryotic translation elongation factor 1 epsilon-1	EEF1E1	3	699080000	4.7025	0.691079	Others
DNA replication licensing factor MCM5	MCM5	6	15743000	4.6934	0.161632	Others
Cancer-related nucleoside-triphosphatase	NTPCR	3	82938000	4.6928	0.68805	Others
E3 ubiquitin-protein ligase CHIP	STUB1	3	77726000	4.6919	0.416653	Others
TAR DNA-binding protein 43	TARDBP	6	50151000	4.6846	0.416553	Others
ATP-dependent 6-phosphofructokinase, platelet type	PFKP	4	28330000	4.6706	0.686407	Others
Serine/threonine-protein kinase 4;Serine/threonine-protein kinase 4 37kDa subunit;Serine/threonine-protein kinase 4 18kDa subunit	STK4	4	45865000	4.6693	0.683795	Others
Ribosome biogenesis protein NSA2 homolog	NSA2	2	81492000	4.6574	0.683553	Nucleolar proteins and proteins involved in ribosome biogenesis
Cyclin-dependent kinase inhibitor 2A;Cyclin-dependent kinase 4 inhibitor B	CDKN2A;CDKN2B	4	28537000	4.6524	0.412727	Others
Bcl-2-associated transcription factor 1	BCLAF1	2	39707000	4.6386	0.680406	Others
Signal recognition particle 54 kDa protein	SRP54	4	116190000	4.6343	0.67784	SRP proteins
Nucleoprotein TPR	TPR	8	34976000	4.6191	0.410178	Others
Aminoacyl tRNA synthase complex-interacting multifunctional protein 1;Endothelial monocyte-activating polypeptide 2	AIMP1	6	513670016	4.6091	0.674221	Others
60 kDa heat shock protein, mitochondrial	HSPD1	9	1109299968	4.6052	0.158462	Others
Chromobox protein homolog 3;Chromobox protein homolog 1	CBX3;CBX1	19	35181000	4.5995	0.15833	Others
Methionine--tRNA ligase, cytoplasmic	MARS	2	1138099968	4.5814	0.670591	Others
Eukaryotic translation initiation factor 5A-1;Eukaryotic translation initiation factor 5A-1-like;Eukaryotic translation initiation factor 5A-2	EIF5A;EIF5AL1;EIF5A2	16	157910000	4.574	0.157531	Others
Proteasome subunit alpha type-3	PSMA3	4	113250000	4.5708	0.403567	Proteasome
Protein AAR2 homolog	AAR2	6	13610000	4.5674	0.403218	Others
Anaphase-promoting complex subunit 1	ANAPC1	2	9375700	4.5408	0.664663	Others
Ubiquitin carboxyl-terminal hydrolase 34	USP34	3	12978000	4.5315	0.659766	Others
Putative oxidoreductase GLYR1	GLYR1	2	28657000	4.5226	0.658057	Others
Tubulin gamma-1 chain;Tubulin gamma-2 chain	TUBG1;TUBG2	3	46766000	4.5225	0.656424	Others
Ubiquitin carboxyl-terminal hydrolase 16	USP16	4	82835000	4.4914	0.656405	Others
Protein FAM83D	FAM83D	8	33186000	4.4797	0.394615	Others
Actin-like protein 6A;Actin-like protein 6B	ACTL6A;ACTL6B	2	9680600	4.4776	0.648573	Others
Acylglycerol kinase, mitochondrial	AGK	2	81351000	4.4737	0.64819	Others
Ras GTPase-activating-like protein IQGAP2	IQGAP2	5	6161900	4.4689	0.392712	Others
Proteasome subunit beta type-1	PSMB1	2	39650000	4.4623	0.646603	Proteasome
26S protease regulatory subunit 6A	PSMC3	2	86816000	4.455	0.6454	Proteasome
Coiled-coil and C2 domain-containing protein 1A	CC2D1A	7	82417000	4.4272	0.390708	Others
Casein kinase I isoform epsilon;Casein kinase I isoform delta	CSNK1E;CSNK1D	9	37049000	4.4249	0.387741	Others
S-phase kinase-associated protein 1	SKP1	4	260690000	4.3924	0.638602	Others
Voltage-dependent anion-selective channel protein 1	VDAC1	5	71849000	4.3776	0.384045	Others
Nucleolar complex protein 4 homolog	NOC4L	3	90721000	4.3602	0.38248	Nucleolar proteins and proteins involved in ribosome biogenesis
Cullin-associated NEDD8-dissociated protein 2	CAND2	8	12214000	4.3433	0.380645	Others
T-complex protein 1 subunit zeta-2	CCT6B	3	99994000	4.3133	0.623874	Others
26S protease regulatory subunit 7	PSMC2	1	60818000	4.3132	0.375726	Proteasome
Acyl-coenzyme A thioesterase 8	ACOT8	6	7754500	4.3083	0.618479	Others
Zinc finger CCCH domain-containing protein 18	ZC3H18	2	12535000	4.2931	0.617602	Others
Gem-associated protein 4	GEMIN4	3	55138000	4.293	0.614887	Others
Arginine--tRNA ligase, cytoplasmic	RARS	7	1009899968	4.2594	0.61487	Others
Nuclear autoantigenic sperm protein	NASP	24	42211000	4.2585	0.147008	Others
SNW domain-containing protein 1	SNW1	4	75469000	4.2448	0.608727	Others
Proteasome subunit beta type-3	PSMB3	5	45686000	4.2307	0.368612	Proteasome
ATP synthase subunit gamma, mitochondrial	ATP5C1	3	59192000	4.2208	0.603797	Others
Ribosomal RNA-processing protein 7 homolog A	RRP7A	3	141010000	4.2042	0.36614	Nucleolar proteins and proteins involved in ribosome biogenesis
Selenocysteine-specific elongation factor	EEFSEC	8	70358000	4.1611	0.364436	Others
Proteasomal ubiquitin receptor ADRM1	ADRM1	6	12866000	4.154	0.591534	Others
Serine/threonine-protein phosphatase 2A catalytic subunit alpha isoform;Serine/threonine-protein phosphatase 2A catalytic subunit beta isoform	PPP2CA;PPP2CB	2	156440000	4.0935	0.590289	Others
Kinesin-like protein KIF1A	KIF1A	3	27137000	4.0715	0.3532	Others
Myosin regulatory light chain 12A;Myosin regulatory light chain 12B;Myosin regulatory light polypeptide 9	MYL12A;MYL12B;MYL9	5	132980000	3.9086	0.575918	Others
Aminoacyl tRNA synthase complex-interacting multifunctional protein 2	AIMP2	4	274720000	3.8916	0.334926	Others
Exportin-1	XPO1	4	51974000	3.885	0.333277	Others
AP-3 complex subunit sigma-1	AP3S1	7	120900000	3.8835	0.544053	Others
BAG family molecular chaperone regulator 2	BAG2	5	103200000	3.8787	0.332493	Others
Dihydrolipoyllysine-residue acetyltransferase component of pyruvate dehydrogenase complex, mitochondrial	DLAT	7	41376000	3.8713	0.332029	Others
Polycomb protein SUZ12	SUZ12	2	25032000	3.8706	0.541747	Others
T-complex protein 1 subunit gamma	CCT3	4	316940000	3.8667	0.541629	Others
Valine--tRNA ligase	VARS	10	13018000	3.8665	0.330871	Others
Transmembrane protein 160	TMEM160	3	37776000	3.862	0.54094	Others
Protein arginine N-methyltransferase 1	PRMT1	2	87113000	3.821	0.540185	Others
GTP-binding nuclear protein Ran	RAN	6	249820000	3.8005	0.326485	Others
Serine/threonine-protein phosphatase 6 regulatory subunit 1	PPP6R1	5	33981000	3.7651	0.32453	Others
DNA mismatch repair protein Msh2	MSH2	3	83393000	3.7241	0.52404	Others
Enhancer of rudimentary homolog	ERH	7	69579000	3.7125	0.317311	Others
FH1/FH2 domain-containing protein 1	FHOD1	3	41923000	3.7049	0.316224	Others
Alpha-actinin-1;Alpha-actinin-4;Alpha-actinin-2	ACTN1;ACTN4;ACTN2	5	15949000	3.7022	0.514137	Others
Exportin-2	CSE1L	2	73722000	3.7018	0.513695	Others
Histone H3,2;Histone H3,1t;Histone H3,3;Histone H3,1;Histone H3,3C	HIST2H3A;HIST3H3;H3F3A;HIST1H3A;H3F3C	6	435820000	3.6936	0.315223	Others
Proteasome subunit alpha type-1	PSMA1	1	49907000	3.6868	0.129832	Proteasome
Leukocyte receptor cluster member 8	LENG8	5	26138000	3.6616	0.511178	Others
U4/U6 small nuclear ribonucleoprotein Prp4	PRPF4	3	42607000	3.655	0.507074	Others
Sodium/potassium-transporting ATPase subunit alpha-1	ATP1A1	3	40874000	3.6475	0.506002	Others
T-complex protein 1 subunit alpha	TCP1	7	154880000	3.6354	0.504785	Others
Poly(rC)-binding protein 2	PCBP2	9	1243699968	3.608	0.309062	Others
Cell cycle and apoptosis regulator protein 2	CCAR2	5	99723000	3.5706	0.127375	Others
T-complex protein 1 subunit theta	CCT8	9	388430016	3.5636	0.303126	Others
Slit homolog 2 protein;Slit homolog 2 protein N-product;Slit homolog 2 protein C-product;Slit homolog 1 protein	SLIT2;SLIT1	12	14899000	3.5397	0.126115	Others
T-complex protein 1 subunit epsilon	CCT5	2	184090000	3.4955	0.487468	Others
Putative elongation factor 1-alpha-like 3;Elongation factor 1-alpha 1	EEF1A1P5;EEF1A1	7	12396000256	3.4913	0.296343	Others
Cyclin-dependent kinase 1	CDK1	6	68688000	3.46	0.124084	Others
Methionine aminopeptidase 1	METAP1	4	162700000	3.4204	0.293172	Others
Voltage-dependent anion-selective channel protein 3	VDAC3	5	15999000	3.4091	0.289661	Others
T-complex protein 1 subunit zeta	CCT6A	2	135790000	3.402	0.466925	Others
Eukaryotic peptide chain release factor GTP-binding subunit ERF3B;Eukaryotic peptide chain release factor GTP-binding subunit ERF3A	GSPT2;GSPT1	5	29806000	3.3975	0.28804	Others
Eukaryotic translation initiation factor 4E type 2	EIF4E2	2	30751000	3.3833	0.465124	Others
Malonyl-CoA-acyl carrier protein transacylase, mitochondrial	MCAT	4	111090000	3.3533	0.462924	Others
Serine hydroxymethyltransferase, mitochondrial	SHMT2	7	110690000	3.3284	0.283778	Others
T-complex protein 1 subunit beta	CCT2	9	236440000	3.3248	0.281616	Others
Intraflagellar transport protein 172 homolog	IFT172	12	6482300	3.3148	0.281304	Others
Proteasome subunit beta type-6	PSMB6	2	62213000	3.3031	0.452395	Proteasome
Stress-70 protein, mitochondrial	HSPA9	2	151490000	3.2896	0.27943	Others
Cytoplasmic dynein 1 heavy chain 1	DYNC1H1	7	163870000	3.2723	0.278269	Others
Mitochondrial ribonuclease P protein 1	TRMT10C	27	9615700	3.2634	0.276785	Others
Signal recognition particle receptor subunit alpha	SRPR	2	203400000	3.2497	0.444585	SR receptor subunits
Ferritin heavy chain;Ferritin heavy chain, N-terminally processed	FTH1	9	59784000	3.2496	0.274855	Others
SURP and G-patch domain-containing protein 2	SUGP2	3	18426000	3.2404	0.442501	Others
Galectin-3-binding protein	LGALS3BP	3	93235000	3.2316	0.441115	Others
NADH dehydrogenase [ubiquinone] iron-sulfur protein 3, mitochondrial	NDUFS3	6	39268000	3.2182	0.273316	Others
Transcription termination factor 2, mitochondrial	MTERF2	2	10989000	3.2174	0.43778	Others
Regulator of nonsense transcripts 3B	UPF3B	2	62467000	3.171	0.43766	Others
Nuclear valosin-containing protein-like	NVL	4	20669000	3.1237	0.268206	Others
T-complex protein 1 subunit eta	CCT7	4	217630000	3.1219	0.423749	Others
Serine/threonine-protein phosphatase 5	PPP5C	9	40400000	3.1147	0.264114	Others
Pyruvate dehydrogenase E1 component subunit alpha, somatic form, mitochondrial	PDHA1	6	29124000	3.0748	0.422427	Others
Dihydrolipoyllysine-residue succinyltransferase component of 2-oxoglutarate dehydrogenase complex, mitochondrial	DLST	3	53888000	3.0398	0.416593	Others
DNA excision repair protein ERCC-6	ERCC6	4	18794000	3.0292	0.411515	Others
Probable proline--tRNA ligase, mitochondrial	PARS2	3	9708100	3.0251	0.409985	Others
DnaJ homolog subfamily A member 3, mitochondrial	DNAJA3	2	76543000	3.0125	0.409394	Others
ATP-binding cassette sub-family D member 3	ABCD3	4	17443000	3.0011	0.255152	Others
Nucleoporin SEH1	SEH1L	3	32569000	2.967	0.405944	Others
Nck-associated protein 1	NCKAP1	3	53245000	2.964	0.401072	Others
Suppressor of G2 allele of SKP1 homolog	SUGT1	4	42799000	2.9506	0.400645	Others
Proteasome subunit alpha type-7;Proteasome subunit alpha type-7-like	PSMA7;PSMA8	3	101260000	2.9398	0.398741	Proteasome
Pyruvate dehydrogenase E1 component subunit beta, mitochondrial	PDHB	4	42704000	2.9279	0.249314	Others
Eukaryotic initiation factor 4A-II;Eukaryotic initiation factor 4A-II, N-terminally processed	EIF4A2	3	58241000	2.9221	0.395529	Others
Clathrin heavy chain 1	CLTC	5	471100000	2.9047	0.394711	Others
Cytosolic Fe-S cluster assembly factor NUBP2	NUBP2	30	21326000	2.9011	0.108535	Others
Dihydrolipoyl dehydrogenase, mitochondrial	DLD	2	25885000	2.8895	0.391757	Others
Far upstream element-binding protein 2	KHSRP	4	105680000	2.8886	0.390131	Others
Beta-arrestin-1	ARRB1	9	26094000	2.8779	0.24526	Others
D-3-phosphoglycerate dehydrogenase	PHGDH	3	221810000	2.8161	0.388509	Others
ADP/ATP translocase 1	SLC25A4	7	10306000	2.7962	0.239598	Others
U2 small nuclear ribonucleoprotein A	SNRPA1	2	7386100224	2.759	0.377203	Others
Guanine nucleotide-binding protein-like 1	GNL1	13	13847000	2.7423	0.104922	Others
General transcription factor II-I	GTF2I	2	1819600000	2.7272	0.369856	Others
Lamin-B receptor	LBR	31	14315000	2.7226	0.104146	ER proteins
Phospholipase D3	PLD3	2	24460000	2.7092	0.367193	ER proteins
Cyclin-dependent kinase 2;Cyclin-dependent kinase 3	CDK2;CDK3	2	44518000	2.6788	0.365389	Others
Cytoplasmic FMR1-interacting protein 1;Cytoplasmic FMR1-interacting protein 2	CYFIP1;CYFIP2	3	27412000	2.6703	0.361315	Others
ER membrane protein complex subunit 3	EMC3	4	11060000	2.6479	0.360182	ER proteins
Dual specificity mitogen-activated protein kinase kinase 3	MAP2K3	2	18395000	2.5772	0.357205	Others
Methylcrotonoyl-CoA carboxylase beta chain, mitochondrial	MCCC2	3	31112000	2.5678	0.34791	Others
3-hydroxyacyl-CoA dehydrogenase type-2	HSD17B10	3	189700000	2.4868	0.346686	Others
26S proteasome non-ATPase regulatory subunit 7	PSMD7	7	41975000	2.4848	0.215042	Proteasome
28S ribosomal protein S6, mitochondrial	MRPS6	4	42854000	2.4354	0.335998	Others
Probable ATP-dependent RNA helicase DDX28	DDX28	3	13742000	2.4143	0.329738	Others
Myosin-9	MYH9	2	56696000	2.409	0.327087	Others
Splicing factor U2AF 35 kDa subunit	U2AF1	6	27588000	2.3814	0.326423	Others
Programmed cell death protein 2-like	PDCD2L	4	209630000	2.3467	0.322982	Others
26S proteasome non-ATPase regulatory subunit 12	PSMD12	4	19487000	2.3355	0.205165	Proteasome
B-cell receptor-associated protein 31	BCAP31	4	11941000	2.3166	0.317311	ER proteins
Hepatoma-derived growth factor	HDGF	2	18244000	2.276	0.314994	Others
Growth factor receptor-bound protein 2	GRB2	2	17168000	2.2582	0.310057	Others
Mitotic spindle assembly checkpoint protein MAD2A	MAD2L1	2	19781000	2.2476	0.307908	Others
Volume-regulated anion channel subunit LRRC8A	LRRC8A	2	42896000	2.2382	0.306634	ER proteins
Activated RNA polymerase II transcriptional coactivator p15	SUB1	4	19586000	2.238	0.305506	Others
Nitric oxide synthase-interacting protein	NOSIP	2	143730000	2.2092	0.305482	Others
Transmembrane protein 214	TMEM214	6	44717000	2.2049	0.195795	ER proteins
Vasculin	GPBP1	3	22215000	2.1884	0.301534	Others
Nuclear migration protein nudC	NUDC	4	34235000	2.1868	0.299578	Others
Ribonuclease 3	DROSHA	3	17274000	2.1803	0.299389	Others
Partner of Y14 and mago	WIBG	2	144050000	2.1683	0.298622	Others
Peroxiredoxin-6	PRDX6	5	63702000	2.1455	0.193069	Others
L-lactate dehydrogenase A chain	LDHA	3	17223000	2.0843	0.191562	Others
DNA replication licensing factor MCM3	MCM3	2	41465000	2.0639	0.287437	Others
Phosphatidylinositol 4-phosphate 5-kinase type-1 alpha	PIP5K1A	4	48454000	2.0487	0.285097	Others
Carbonyl reductase [NADPH] 1	CBR1	2	34718000	2.0401	0.283362	Others
Splicing factor U2AF 65 kDa subunit	U2AF2	2	69343000	2.0332	0.282384	Others
Protein pelota homolog	PELO	6	126590000	2.032	0.184265	Others
Thioredoxin-dependent peroxide reductase, mitochondrial	PRDX3	7	130480000	2.0155	0.184188	Others
F-actin-capping protein subunit alpha-2	CAPZA2	4	396260000	1.9948	0.183133	Others
Ubiquitin-like modifier-activating enzyme 1	UBA1	6	38398000	1.9909	0.0875109	Others
Nuclear pore complex protein Nup153	NUP153	5	16085000	1.959	0.27683	Others
Alpha-centractin;Beta-centractin	ACTR1A;ACTR1B	3	28162000	1.9424	0.273269	Others
Protein transport protein Sec23B;Protein transport protein Sec23A	SEC23B;SEC23A	2	18790000	1.9257	0.271428	ER proteins
S-adenosylmethionine synthase isoform type-2	MAT2A	2	20212000	1.9053	0.177474	Others
Actin, cytoplasmic 2;Actin, cytoplasmic 2, N-terminally processed;Actin, cytoplasmic 1;Actin, cytoplasmic 1, N-terminally processed	ACTG1;ACTB	2	2887500032	1.877	0.267346	Others
Tyrosine-protein phosphatase non-receptor type 11	PTPN11	7	52632000	1.86	0.0850473	Others
ADP-ribosylation factor-like protein 1	ARL1	4	88368000	1.8349	0.173416	Others
Regulator of nonsense transcripts 2	UPF2	4	13112000	1.8303	0.171884	Others
LanC-like protein 2	LANCL2	2	147140000	1.8242	0.259221	Others
DNA/RNA-binding protein KIN17	KIN	5	117180000	1.8192	0.171235	Others
Filamin-A	FLNA	7	135070000	1.8123	0.170932	Others
Dynamin-like 120 kDa protein, mitochondrial;Dynamin-like 120 kDa protein, form S1	OPA1	16	317489984	1.7932	0.170514	Others
Serpin H1	SERPINH1	17	9599900	1.7852	0.0833291	ER proteins
Aurora kinase B;Aurora kinase C;Aurora kinase A	AURKB;AURKC;AURKA	2	12888000	1.7834	0.254419	Others
Actin, alpha skeletal muscle;Actin, alpha cardiac muscle 1;Actin, gamma-enteric smooth muscle;Actin, aortic smooth muscle	ACTA1;ACTC1;ACTG2;ACTA2	2	288080000	1.7743	0.254229	Others
Integrin-linked kinase-associated serine/threonine phosphatase 2C	ILKAP	1	9378000	1.7644	0.0829455	Others
ELKS/Rab6-interacting/CAST family member 1	ERC1	2	37391000	1.7622	0.252226	Others
Nuclear pore complex protein Nup155	NUP155	5	162410000	1.6963	0.251994	Others
C2 domain-containing protein 5	C2CD5	8	19812000	1.6857	0.163608	Others
Poly(rC)-binding protein 1	PCBP1	3	421270016	1.6846	0.244045	Others
Carboxymethylenebutenolidase homolog	CMBL	4	63224000	1.6822	0.0811444	Others
Adenosine deaminase	ADA	3	7395100	1.681	0.162784	Others
Double-stranded RNA-binding protein Staufen homolog 2	STAU2	2	51359000	1.6613	0.243562	Others
Succinate dehydrogenase [ubiquinone] iron-sulfur subunit, mitochondrial	SDHB	4	52081000	1.6345	0.241547	Others
Fatty acid synthase;[Acyl-carrier-protein] S-acetyltransferase;[Acyl-carrier-protein] S-malonyltransferase;3-oxoacyl-[acyl-carrier-protein] synthase;3-oxoacyl-[acyl-carrier-protein] reductase;3-hydroxyacyl-[acyl-carrier-protein] dehydratase;Enoyl-[acyl-carrier-protein] reductase;Oleoyl-[acyl-carrier-protein] hydrolase	FASN	3	754329984	1.6157	0.238824	Others
Alpha-enolase	ENO1	38	61172000	1.6105	0.0797825	Others
Multifunctional protein ADE2;Phosphoribosylaminoimidazole-succinocarboxamide synthase;Phosphoribosylaminoimidazole carboxylase	PAICS	4	15031000	1.6014	0.158638	Others
Cysteine--tRNA ligase, cytoplasmic	CARS	2	20840000	1.5977	0.23549	Others
Centromere protein M	CENPM	4	39013000	1.5692	0.23512	Others
ATP-citrate synthase	ACLY	2	38452000	1.5502	0.23228	Others
Succinate dehydrogenase [ubiquinone] flavoprotein subunit, mitochondrial	SDHA	6	30297000	1.5435	0.2304	Others
Translation initiation factor IF-3, mitochondrial	MTIF3	4	22728000	1.5418	0.229739	Others
Probable threonine--tRNA ligase 2, cytoplasmic;Threonine--tRNA ligase, cytoplasmic	TARSL2;TARS	3	28691000	1.5414	0.229572	Others
Isocitrate dehydrogenase [NAD] subunit beta, mitochondrial	IDH3B	2	75734000	1.5257	0.229533	Others
Creatine kinase B-type	CKB	4	46597000	1.5142	0.153838	Others
F-actin-capping protein subunit beta	CAPZB	4	102760000	1.5107	0.226867	Others
Inositol-3-phosphate synthase 1	ISYNA1	6	67629000	1.4992	0.153001	Others
Profilin-2	PFN2	4	654739968	1.4848	0.152361	Others
Ubiquitin carboxyl-terminal hydrolase 5	USP5	4	21308000	1.4738	0.0772465	Others
F-actin-capping protein subunit alpha-1	CAPZA1	2	236770000	1.4619	0.22295	Others
Histone deacetylase 6	HDAC6	5	894470016	1.4532	0.150301	Others
Pyruvate kinase PKM	PKM	10	78277000	1.415	0.0766442	Others
Peflin	PEF1	4	168380000	1.4016	0.14774	ER proteins
Actin-related protein 2/3 complex subunit 3	ARPC3	4	50283000	1.3913	0.147014	Others
PITH domain-containing protein 1	PITHD1	3	12134000	1.382	0.146459	Others
Charged multivesicular body protein 1a	CHMP1A	2	69320000	1.3781	0.214228	Others
Cofilin-1;Cofilin-2	CFL1;CFL2	4	826600000	1.3593	0.145749	Others
Peroxiredoxin-2	PRDX2	4	997590016	1.3474	0.0748771	Others
Thioredoxin	TXN	8	2251000064	1.3427	0.0746556	Others
Endoplasmic reticulum resident protein 44	ERP44	6	16803000	1.3398	0.0745682	ER proteins
55 kDa erythrocyte membrane protein	MPP1	2	21491000	1.337	0.210302	Others
Proline synthase co-transcribed bacterial homolog protein	PROSC	2	68822000	1.335	0.210044	Others
DnaJ homolog subfamily C member 7	DNAJC7	4	15942000	1.3214	0.143449	Others
Crk-like protein	CRKL	2	3062700032	1.3175	0.208607	Others
Peroxiredoxin-1	PRDX1	16	7795100160	1.3	0.0741013	Others
Glutamate--cysteine ligase regulatory subunit	GCLM	9	28992000	1.2892	0.0737784	Others
BolA-like protein 2	BOLA2	2	530769984	1.2869	0.205664	Others
CTP synthase 1	CTPS1	3	875430016	1.2711	0.0735375	Others
Proteasome activator complex subunit 1	PSME1	14	30711000	1.2485	0.0732477	Proteasome
Tyrosine-protein phosphatase non-receptor type 9	PTPN9	2	20439000	1.248	0.201988	Others
Glyceraldehyde-3-phosphate dehydrogenase	GAPDH	2	249450000	1.2456	0.201943	Others
Hemicentin-2	HMCN2	7	13016000	1.2297	0.0727821	Others
26S protease regulatory subunit 10B	PSMC6	2	31537000	1.2157	0.200306	Proteasome
F-box only protein 22	FBXO22	4	41173000	1.2155	0.137229	Others
Trifunctional purine biosynthetic protein adenosine-3;Phosphoribosylamine--glycine ligase;Phosphoribosylformylglycinamidine cyclo-ligase;Phosphoribosylglycinamide formyltransferase	GART	3	428569984	1.2152	0.199042	Others
Hypoxanthine-guanine phosphoribosyltransferase	HPRT1	11	177440000	1.2016	0.0722302	Others
Isochorismatase domain-containing protein 1	ISOC1	6	60196000	1.1902	0.136508	Others
Translocation protein SEC63 homolog	SEC63	5	30259000	1.1767	0.135927	ER proteins
Ubiquitin carboxyl-terminal hydrolase 24	USP24	4	7458500	1.1615	0.195619	Others
Putative transferase CAF17, mitochondrial	IBA57	2	183650000	1.1328	0.19429	Others
Tyrosine-protein kinase CSK	CSK	7	61314000	1.1292	0.13303	Others
LanC-like protein 1	LANCL1	5	102240000	1.1284	0.13285	Others
Destrin	DSTN	4	109370000	1.1196	0.13281	Others
Nesprin-1	SYNE1	1	394100000	1.1191	0.132371	Others
Putative nucleoside diphosphate kinase;Nucleoside diphosphate kinase B	NME2P1;NME2	2	64397000	1.1185	0.0705079	Others
Hydroxyacylglutathione hydrolase, mitochondrial	HAGH	2	14820000	1.1158	0.132316	Others
Cystathionine beta-synthase	CBS	2	94410000	1.1096	0.190334	Others
Deoxyuridine 5-triphosphate nucleotidohydrolase, mitochondrial	DUT	4	121280000	1.1062	0.131874	Others
Protein S100-A9	S100A9	4	6445300	1.0911	0.131705	Others
Low molecular weight phosphotyrosine protein phosphatase	ACP1	3	132860000	1.0824	0.18822	Others
GMP synthase [glutamine-hydrolyzing]	GMPS	3	26194000	1.0644	0.130527	Others
Peptidyl-prolyl cis-trans isomerase A;Peptidyl-prolyl cis-trans isomerase A, N-terminally processed	PPIA	2	1593299968	1.058	0.185956	Others
Isochorismatase domain-containing protein 2, mitochondrial	ISOC2	7	142510000	1.0573	0.0694305	Others
MMS19 nucleotide excision repair protein homolog	MMS19	4	7519700	1.0102	0.129294	Others
Ketosamine-3-kinase	FN3KRP	2	94875000	1.0071	0.18142	Others
Protein deglycase DJ-1	PARK7	3	505200000	0.9878	0.126855
E3 ubiquitin-protein ligase SIAH1	SIAH1	6	87043000	0.97209	0.0682093
Macrophage migration inhibitory factor	MIF	3	12371999744	0.97135	0.125175
Transgelin-2	TAGLN2	4	81670000	0.96576	0.0679257
YrdC domain-containing protein, mitochondrial	YRDC	5	27908000	0.94608	0.124874
Cystatin-B	CSTB	3	1584999936	0.932	0.176161
Glutathione reductase, mitochondrial	GSR	5	941040000	0.91479	0.0672513
L-lactate dehydrogenase B chain	LDHB	11	30176000	0.90544	0.0669581
Guanine nucleotide-binding protein subunit beta-like protein 1	GNB1L	3	31667000	0.90438	0.172887
Cysteine and glycine-rich protein 2	CSRP2	3	1028600000	0.83904	0.121976
Stromal membrane-associated protein 1	SMAP1	9	87681000	0.8356	0.0656799
General transcription factor IIH subunit 1	GTF2H1	3	40678000	0.79879	0.118792
Bifunctional coenzyme A synthase;Phosphopantetheine adenylyltransferase;Dephospho-CoA kinase	COASY	5	40126000	0.79506	0.164511
Golgin subfamily A member 4	GOLGA4	4	24608000	0.74681	0.116946
U3 small nucleolar ribonucleoprotein protein IMP4	IMP4	4	23918000	0.73539	0.160542
Annexin A2;Putative annexin A2-like protein	ANXA2;ANXA2P2	4	31344000	0.71142	0.15968
Plastin-3	PLS3	3	116930000	0.69471	0.157881
Myeloid differentiation primary response protein MyD88	MYD88	7	15724000	0.68254	0.112474
26S protease regulatory subunit 6B	PSMC4	2	18886000	0.64413	0.155734
Intron-binding protein aquarius	AQR	2	19179000	0.59233	0.152914
Vimentin	VIM	5	12447000	0.58467	0.149172
E3 ubiquitin-protein ligase ARIH2	ARIH2	2	7994800	0.58006	0.148625
Alpha-aminoadipic semialdehyde dehydrogenase	ALDH7A1	2	11271000	0.57681	0.148296
5-methylcytosine rRNA methyltransferase NSUN4	NSUN4	3	51379000	0.47015	0.148064
Histone deacetylase 10	HDAC10	5	8786800	0.44439	0.0597398
Protein-L-isoaspartate(D-aspartate) O-methyltransferase	PCMT1	2	239930000	0.43839	0.13887
Junction plakoglobin	JUP	5	4078100	0.4065	0.0592499
Dolichyl-diphosphooligosaccharide--protein glycosyltransferase 48 kDa subunit	DDOST	4	28632000	0.35857	0.136321
Nuclear mitotic apparatus protein 1	NUMA1	3	47264000	0.3278	0.0984687
Desmoplakin	DSP	2	31727000	0.19443	0.0972596
Caspase-14;Caspase-14 subunit p17, mature form;Caspase-14 subunit p10, mature form;Caspase-14 subunit p20, intermediate form;Caspase-14 subunit p8, intermediate form	CASP14	12	1746200	0.1237	0.0921551
Desmoglein-1	DSG1	2	809980	0.076145	0.118426
Serpin B12	SERPINB12	2	866620	0.063888	0.115607
Protein S100-A8;Protein S100-A8, N-terminally processed	S100A8	2	276750	0.037995	0.114889
		2			0.113383

## Sheet: SRP19
	GFP-SRP19
Prot Name	Gene Names	Unique peptides	Intensity M	Ratio M/L	Ratio M/L Significance B	category
Lupus La protein	SSB	18	1270700000	237.75	0	Others
60S ribosomal protein L6	RPL6	9	653090000	60.468	1.87914e-24	Ribosomal proteins
Signal recognition particle subunit SRP72	SRP72	34	20835000000	43.663	3.95873e-13	SRP proteins
Signal recognition particle 9 kDa protein	SRP9	3	2426800000	41.557	5.6785e-12	SRP proteins
Signal recognition particle 14 kDa protein	SRP14	5	3360000000	37.098	1.02665e-09	SRP proteins
Signal recognition particle subunit SRP68	SRP68	38	26500000000	36.872	1.31493e-09	SRP proteins
Signal recognition particle 19 kDa protein	SRP19	7	10193000000	32.729	9.36055e-08	SRP proteins (bait)
Protein LYRIC	MTDH	19	1192800000	29.104	2.56675e-06	Others
Ribosomal protein L15	RPL15	7	389820000	21.325	0.000843784	Ribosomal proteins
60S ribosomal protein L10	RPL10	1	277460000	16.435	0.0131337	Ribosomal proteins
40S ribosomal protein SA	RPSA	13	984390000	15.786	0.0179687	Ribosomal proteins
Probable 28S rRNA (cytosine(4447)-C(5))-methyltransferase	NOP2	10	128550000	14.328	0.0348176	nucleolar proteins and proteins involved in ribosome biogenesis
Nucleophosmin	NPM1	6	780670000	14.246	0.0360744	nucleolar proteins and proteins involved in ribosome biogenesis
Staphylococcal nuclease domain-containing protein 1	SND1	30	678480000	13.077	0.0586243	Others
60S ribosomal protein L5	RPL5	9	746790000	12.264	0.0804002	Ribosomal proteins
Ras GTPase-activating protein-binding protein 1	G3BP1	8	124100000	12.084	0.0860177	Others
60S ribosomal protein L3	RPL3	14	787290000	10.978	0.12782	Ribosomal proteins
HUMAN Histone H1,2	H1-2	1	544110000	10.913	0.130699	Others
60S ribosomal protein L4	RPL4	15	971080000	10.309	0.159907	Ribosomal proteins
60S ribosomal protein L7a	RPL7A	13	1509600000	10.309	0.159907	Ribosomal proteins
Fragile X mental retardation syndrome-related protein 2	FXR2	4	14609000	10.293	0.160742	Others
60S ribosomal protein L9	RPL9	9	957030000	10.29	0.1609	Ribosomal proteins
60S ribosomal protein L12	RPL12	6	1111400000	10.249	0.163058	Ribosomal proteins
60S ribosomal protein L18a	RPL18A	5	274010000	10.244	0.163323	Ribosomal proteins
60S ribosomal protein L10a	RPL10A	11	1421100000	10.182	0.166633	Ribosomal proteins
60S ribosomal protein L17	RPL17	7	809380000	10.057	0.173458	Ribosomal proteins
Signal recognition particle 54 kDa protein	SRP54	32	19047000000	10.005	0.176358	SRP proteins
60S ribosomal protein L11	RPL11	7	752530000	9.994	0.176977	Ribosomal proteins
60S acidic ribosomal protein P0	RPLP0	9	2407300000	9.9355	0.180291	Ribosomal proteins
0S ribosomal protein L27a	RPL27A	3	539190000	9.8734	0.18386	Ribosomal proteins
60S ribosomal protein L7	RPL7	14	1693900000	9.8454	0.185486	Ribosomal proteins
60S ribosomal protein L21	RPL21	5	611960000	9.6266	0.198559	Ribosomal proteins
60S ribosomal protein L13a	RPL13A	4	342220000	9.5879	0.20094	Ribosomal proteins
60S ribosomal protein L18	RPL18	5	1078300000	9.5859	0.201064	Ribosomal proteins
ATP-dependent RNA helicase A	DHX9	31	425840000	9.492	0.20693	nucleolar proteins and proteins involved in ribosome biogenesis
60S ribosomal protein L36	RPL36	3	210770000	9.368	0.214865	Ribosomal proteins
60S ribosomal protein L27	RPL27	4	1021700000	9.3523	0.215885	Ribosomal proteins
60S ribosomal protein L30	RPL30	4	724750000	9.1813	0.227223	Ribosomal proteins
60S ribosomal protein L35	RPL35	3	306130000	9.0189	0.238377	Ribosomal proteins
60S ribosomal protein L31	RPL31	4	416140000	9.0037	0.239441	Ribosomal proteins
60S ribosomal protein L8	RPL8	4	498370000	8.6851	0.262505	Ribosomal proteins
60S ribosomal protein L26	RPL26	5	387830000	8.638	0.26604	Ribosomal proteins
60S ribosomal protein L13	RPL13	7	1232100000	8.4463	0.280768	Ribosomal proteins
60S ribosomal protein L28	RPL28	2	239780000	8.3554	0.287941	Ribosomal proteins
Isoform 2 of Nucleolar RNA helicase 2	DDX21	8	51301000	8.2098	0.299687	nucleolar proteins and proteins involved in ribosome biogenesis
Guanine nucleotide-binding protein subunit beta-2-like 1;Guanine nucleotide-binding protein subunit beta-2-like 1, N-terminally processed	GNB2L1	11	401270000	8.1926	0.301095	Ribosome quality control
60S ribosomal protein L23a	RPL23A	9	770200000	8.1571	0.304016	Ribosomal proteins
60S ribosomal protein L24	RPL24	4	578070000	8.0972	0.308987	Ribosomal proteins
DNA topoisomerase 1	TOP1	5	37728000	7.9983	0.317311	Others
Nucleolin	NCL	17	4111900000	7.8197	0.332712	nucleolar proteins and proteins involved in ribosome biogenesis
Polyadenylate-binding protein 1	PABPC1	10	403910000	7.75	0.338851	Others
60S ribosomal protein L22	RPL22	4	833410000	7.6839	0.34474	Ribosomal proteins
60S ribosomal protein L14	RPL14	4	599370000	7.6009	0.352226	Ribosomal proteins
40S ribosomal protein S17	RPS17	6	269320000	7.5007	0.361399	Ribosomal proteins
60S ribosomal protein L32	RPL32	3	137780000	7.4422	0.366824	Ribosomal proteins
Myb-binding protein 1A	MYBBP1A	29	215740000	7.3652	0.374041	nucleolar proteins and proteins involved in ribosome biogenesis
40S ribosomal protein S9	RPS9	8	370160000	7.3631	0.374239	Ribosomal proteins
40S ribosomal protein S13	RPS13	6	295280000	7.3221	0.378118	Ribosomal proteins
Nuclease-sensitive element-binding protein 1	YBX1	5	243890000	7.3094	0.379325	Others
Y-box-binding protein 3	YBX3	6	446480000	7.1136	0.398228	Others
60S ribosomal protein L23	RPL23	2	483090000	7.0131	0.408148	Ribosomal proteins
Ribosomal protein L19	RPL19	3	476340000	6.9857	0.410877	Ribosomal proteins
40S ribosomal protein S26	RPS26	2	54168000	6.9009	0.419394	Ribosomal proteins
60S acidic ribosomal protein P1	RPLP1	3	155650000	6.8547	0.424077	Ribosomal proteins
40S ribosomal protein S23	RPS23	3	79614000	6.7312	0.436745	Ribosomal proteins
40S ribosomal protein S3	RPS3	12	864490000	6.7127	0.438661	Ribosomal proteins
60S ribosomal protein L37a	RPL37A	2	33561000	6.5586	0.454809	Ribosomal proteins
Interleukin enhancer-binding factor 3	ILF3	18	394780000	6.4521	0.466163	Others
lutamate-rich WD repeat-containing protein 1	GRWD1	5	179140000	6.4427	0.467172	nucleolar proteins and proteins involved in ribosome biogenesis
Heterogeneous nuclear ribonucleoprotein A1	HNRNPA1	6	384270000	6.3655	0.475509	Others
Double-stranded RNA-binding protein Staufen homolog 1	STAU1 STAU	8	153810000	6.3468	0.477541	Others
PIH1 domain-containing protein 1	PIH1D1	6	48222000	6.3402	0.478259	Others
Interleukin enhancer-binding factor 2	ILF2	11	444290000	6.2758	0.485298	Others
40S ribosomal protein S18	RPS18	7	322790000	6.2547	0.487616	Ribosomal proteins
40S ribosomal protein S10	RPS10	5	167910000	6.1169	0.502903	Ribosomal proteins
Heterogeneous nuclear ribonucleoprotein U	HNRNPU	16	553530000	6.0874	0.506208	Others
40S ribosomal protein S4, X isoform	RPS4X	12	591550000	5.9383	0.523085	Ribosomal proteins
mRNA turnover protein 4 homolog	MRTO4	4	17238000	5.8354	0.5349	nucleolar proteins and proteins involved in ribosome biogenesis
40S ribosomal protein S19	RPS19	7	236200000	5.7498	0.544829	Ribosomal proteins
40S ribosomal protein S25	RPS25	4	248040000	5.7465	0.545214	Ribosomal proteins
40S ribosomal protein S7	RPS7	6	290450000	5.7454	0.545342	Ribosomal proteins
Uncharacterized protein C7orf50	C7orf50	2	73471000	5.603	0.562068	nucleolar proteins and proteins involved in ribosome biogenesis
60S ribosomal protein L38	RPL38	4	105040000	5.5989	0.562554	Ribosomal proteins
Splicing factor, proline- and glutamine-rich	SFPQ	16	416710000	5.5969	0.56279	Others
40S ribosomal protein S16	RPS16	9	360780000	5.581	0.564674	Ribosomal proteins
Insulin-like growth factor 2 mRNA-binding protein 1	IGF2BP1	13	327950000	5.578	0.56503	Others
40S ribosomal protein S8	RPS8	6	316800000	5.5703	0.565944	Ribosomal proteins
Non-POU domain-containing octamer-binding protein	NONO	5	144750000	5.4761	0.57718	Others
40S ribosomal protein S3a	RPS3A	1	281250000	5.4369	0.581886	Ribosomal proteins
DNA topoisomerase 2-alpha	TOP2A	21	80290000	5.4351	0.582103	Others
40S ribosomal protein S11	RPS11	7	68867000	5.4343	0.582199	Ribosomal proteins
Histone H1x	H1-10	3	83085000	5.4225	0.58362	Others
40S ribosomal protein S6	RPS6	3	254090000	5.3886	0.58771	Ribosomal proteins
40S ribosomal protein S24	RPS24	3	118930000	5.3647	0.590601	Ribosomal proteins
Eukaryotic translation initiation factor 6	EIF6	7	128190000	5.1929	0.611576	Others
Exosome complex component MTR3	EXOSC6 MTR3	2	21436000	5.1181	0.620811	Exosome
40S ribosomal protein S5	RPS5	4	163920000	5.1136	0.621368	Ribosomal proteins
40S ribosomal protein S14	RPS14	4	187120000	5.0604	0.627975	Ribosomal proteins
Plasminogen activator inhibitor 1 RNA-binding protein	SERBP1	8	191580000	5.0294	0.631839	nucleolar proteins and proteins involved in ribosome biogenesis
40S ribosomal protein S20	RPS20	2	189920000	4.9907	0.636676	Ribosomal proteins
La-related protein 1	LARP1	10	57947000	4.9326	0.643968	Others
Signal recognition particle receptor subunit alpha	SRPRA	6	90363000	4.896	0.648579	SR receptor subunits
Heterogeneous nuclear ribonucleoprotein L	HNRNPL	4	3218500	4.7241	0.670415	Others
Exosome component 10	EXOSC10	8	38042000	4.5735	0.689777	Exosome
40S ribosomal protein S12	RPS12	4	90817000	4.5037	0.698821	Ribosomal proteins
Cell growth-regulating nucleolar protein	LYAR	7	68309000	4.4808	0.701798	nucleolar proteins and proteins involved in ribosome biogenesis
Exosome complex component RRP4	EXOSC2	3	27992000	4.3957	0.712899	Exosome
Nucleolar GTP-binding protein 1	GTPBP4	9	106860000	4.3652	0.716893	nucleolar proteins and proteins involved in ribosome biogenesis
Histone H3,2	H3C15 H	1	76398000	4.2989	0.725601	Others
Histone H2A type 1-J	H2AC14	3	253120000	4.2844	0.727511	Others
Exosome complex component RRP41	EXOSC4 RRP41 SKI6	5	34797000	4.2192	0.736117	Exosome
Probable ATP-dependent RNA helicase DDX17	DDX17	5	37666000	4.2074	0.737678	nucleolar proteins and proteins involved in ribosome biogenesis
40S ribosomal protein S2	RPS2	9	508510000	4.2042	0.738102	Ribosomal proteins
60S acidic ribosomal protein P2	RPLP2	3	120740000	4.2012	0.738499	Ribosomal proteins
Histone H4	H4C1	5	507880000	4.1625	0.743628	Others
Probable ATP-dependent RNA helicase DDX6	DDX6	3	9517800	4.0776	0.754921	Others
Heterogeneous nuclear ribonucleoprotein D0	HNRNPD	2	80413000	4.0603	0.757228	Others
Histone H2B type 3-B	H2BC26	1	147570000	4.006	0.764485	Others
Histone H3	H3-7	1	6962800	3.985	0.767297	Others
ATP-binding cassette sub-family F member 1	ABCF1	10	65422000	3.974	0.768771	Others
Heterogeneous nuclear ribonucleoprotein A3	HNRNPA3	3	47321000	3.8645	0.783491	Others
Poly [ADP-ribose] polymerase 1	PARP1	25	508040000	3.8585	0.7843	Others
40S ribosomal protein S15a	RPS15A	5	152100000	3.8363	0.787295	Ribosomal proteins
Heterogeneous nuclear ribonucleoproteins A2/B1	HNRNPA2B1	7	184330000	3.835	0.787471	Others
Pre-mRNA-processing factor 19	PRPF19	2	19226000	3.8234	0.789037	Others
Nucleoplasmin-3	NPM3	2	25020000	3.8184	0.789712	nucleolar proteins and proteins involved in ribosome biogenesis
Replication factor C subunit 1	RFC1	6	15554000	3.6953	0.806389	Others
40S ribosomal protein S15	RPS15	5	45087000	3.6859	0.807666	Ribosomal proteins
THO complex subunit 4	ALYREF	6	85733000	3.681	0.808332	Others
Heterogeneous nuclear ribonucleoprotein A/B	HNRNPAB	2	22002000	3.6758	0.809038	Others
Polyadenylate-binding protein	PABPC4	2	20206000	3.6158	0.817206	Others
SRSF protein kinase 1	SRPK1	6	24943000	3.404	0.84619	Others
Heterogeneous nuclear ribonucleoprotein U-like protein 1	HNRNPUL1	3	16225000	3.2642	0.865438	Others
28S ribosomal protein S34, mitochondrial	MRPS34	3	5778000	3.1892	0.875798	Others
Very-long-chain (3R)-3-hydroxyacyl-CoA dehydratase 3	HACD3	2	7750700	3.1293	0.884088	ER proteins
RNA-binding protein 28	RBM28	5	23641000	3.0936	0.889034	nucleolar proteins and proteins involved in ribosome biogenesis
ribosomal protein S28	RPS28	2	24991000	3.039	0.896608	Ribosomal proteins
Caprin-1	CAPRIN1	8	91340000	3.0229	0.898843	Others
Heterogeneous nuclear ribonucleoprotein Q	SYNCRIP	3	115760000	2.9932	0.902968	Others
Aminoacyl tRNA synthase complex-interacting multifunctional protein 1	AIMP1	2	11582000	2.9524	0.90864	Others
Heterogeneous nuclear ribonucleoproteins C1/C2	HNRNPC	4	37585000	2.8793	0.918812	Others
Serine/arginine-rich-splicing factor 3	SRSF3	2	9810000	2.7825	0.932303	Others
Probable ATP-dependent RNA helicase YTHDC2	YTHDC2	8	18672000	2.7281	0.939894	Others
Transcription intermediary factor 1-beta	TRIM28	14	177030000	2.7258	0.940215	nucleolar proteins and proteins involved in ribosome biogenesis
Superkiller viralicidic activity 2-like	SKIV2L2	3	9738300	2.6835	0.946121	nucleolar proteins and proteins involved in ribosome biogenesis
Polyubiquitin-B	UBB	4	300150000	2.5608	0.963268	Ribosomal proteins
Ubiquitin-associated protein 2-like	UBAP2L	3	3171200	2.4773	0.974948	Others
Protein PRRC2A	PRRC2A	3	3198700	2.4701	0.975955	Others
Heterogeneous nuclear ribonucleoprotein K	HNRNPK	9	92994000	2.4355	0.980797	Others
Heterogeneous nuclear ribonucleoprotein M	HNRNPM	4	18587000	2.4184	0.98319	Others
Polypyrimidine tract binding protein 1	PTBP1	4	40556000	2.3722	0.989656	Others
Cytoskeleton-associated protein 4	CKAP4	9	84090000	2.3061	0.998908	ER proteins
U5 small nuclear ribonucleoprotein 200 kDa helicase	SNRNP200	2	1791200	2.2983	1	Others
Eukaryotic translation initiation factor 2 subunit 1	EIF2S1	5	71478000	2.2658	0.983847	Others
Vimentin	VIM	8	68226000	2.2366	0.96934	Others
Protein PRRC2C	PRRC2C	12	12284000	2.2228	0.962487	Others
X-ray repair cross-complementing protein 5	XRCC5	9	63659000	2.2177	0.959955	nucleolar proteins and proteins involved in ribosome biogenesis
Matrin-3	MATR3	3	9011600	2.116	0.909582	Others
Small nuclear ribonucleoprotein Sm D3	SNRPD3	2	19454000	2.0838	0.893699	Others
RuvB-like 2	RUVBL2	2	11776000	2.0646	0.884248	Others
X-ray repair cross-complementing protein 6	XRCC6	10	112160000	2.0489	0.876533	Others
Eukaryotic translation initiation factor 2 subunit 3	EIF2S3	2	22597000	1.9894	0.847404	Others
Eukaryotic translation initiation factor 3 subunit D	EIF3D	2	12072000	1.9502	0.828323	Others
Isoleucine--tRNA ligase, cytoplasmic	IARS1	13	54498000	1.9166	0.812049	Others
Signal recognition particle receptor subunit beta	SRPRB	6	126500000	1.8142	0.762976	SR receptor subunits
Eukaryotic translation initiation factor 4 gamma 1	EIF4G1	13	26818000	1.7333	0.724859	Others
Leucine-rich repeat-containing protein 59	LRRC59	2	13090000	1.72	0.718654	ER proteins
60S acidic ribosomal protein P2	RPLP2	1	6874400	1.7047	0.71154	Ribosomal proteins
Splicing factor 3B subunit 1	SF3B1	2	2446900	1.7011	0.709869	Others
Heterogeneous nuclear ribonucleoprotein H	HNRNPH1	3	33851000	1.6789	0.699599	Others
UPF0568 protein C14orf166	RTRAF	2	1777000	1.6398	0.681645	Others
Insulin-like growth factor 2 mRNA-binding protein 3	IGF2BP3	3	17448000	1.6366	0.680184	Others
Eukaryotic translation initiation factor 3 subunit C	EIF3C	4	6681900	1.628	0.676262	Others
Protein-L-isoaspartate(D-aspartate) O-methyltransferase	PCMT1	6	277510000	1.614	0.669896	Others
Insulin receptor substrate 4	IRS4	2	4170700	1.6088	0.667537	Others
Histone deacetylase	HDAC10	2	27774000	1.5841	0.656379	Others
Serine/arginine repetitive matrix protein 2	SRRM2	12	20132000	1.5829	0.655839	Others
Centrosomal protein of 170 kDa	CEP170	3	1873000	1.572	0.650941	Others
Heat shock cognate 71 kDa protein	HSPA8	18	1566700000	1.5677	0.649013	Others
Arginine--tRNA ligase, cytoplasmic	RARS1	3	13513000	1.5135	0.624913	Others
Heterogeneous nuclear ribonucleoprotein F	HNRNPF	4	95736000	1.5124	0.624428	Others
Bifunctional glutamate/proline--tRNA ligase	EPRS1	24	120290000	1.479	0.609778	Others
Eukaryotic translation initiation factor 3 subunit A	EIF3A	11	35898000	1.4521	0.59809	Others
Calpain small subunit 1	CAPNS1	2	5904400	1.4278	0.587621	Others
Leucine--tRNA ligase, cytoplasmic	LARS1	9	32994000	1.4213	0.584835	Others
Isoform 6 of Poly(rC)-binding protein 2	PCBP2	3	37550000	1.3989	0.575282	Others
Methionine--tRNA ligase, cytoplasmic	MARS1	2	8192700	1.3955	0.573838	Others
Glutamine--tRNA ligase	QARS1	5	18595000	1.3569	0.55757	Others
Glutathione reductase, mitochondrial	GSR	3	25340000	1.3042	0.535729	Others
Carboxymethylenebutenolidase homolog	CMBL	3	20340000	1.2882	0.529184	Others
Eukaryotic translation elongation factor 1 epsilon-1	EEF1E1	4	26288000	1.2857	0.528165	Others
Structural maintenance of chromosomes protein 4	SMC4	3	7260100	1.2767	0.524505	Others
Phenylalanine--tRNA ligase beta subunit	FARSB	4	18239000	1.2607	0.518031	Others
T-complex protein 1 subunit delta	CCT4	2	26901000	1.2076	0.496845	Others
Phenylalanine--tRNA ligase alpha subunit	FARSA F	5	64682000	1.2	0.493851	Others
Elongation factor 2	EEF2	4	6038800	1.19	0.489926	Others
Kinectin	KTN1	6	9346400	1.181	0.486408	ER proteins
ADP/ATP translocase 2	SLC25A5	4	130440000	1.1775	0.485044	Others
Serine/threonine-protein phosphatase 2A 65 kDa regulatory subunit A alpha isoform	PPP2R1A	3	8210900	1.1758	0.484382	Others
U2 small nuclear ribonucleoprotein A	SNRPA1	12	400210000	1.1718	0.482826	Others
Dynamin-like 120 kDa protein, mitochondrial	OPA1	7	8857200	1.1701	0.482166	Others
Heat shock 70 kDa protein 6	HSPA6	1	46473000	1.1357	0.46891	Others
Aspartate--tRNA ligase, cytoplasmic	DARS1	7	73061000	1.1306	0.466962	Others
14-3-3 protein epsilon	YWHAE	6	100350000	1.1262	0.465286	Others
Histone deacetylase 6	HDAC6	19	652240000	1.125	0.464829	Others
78 kDa glucose-regulated protein	HSPA5	9	94352000	1.0694	0.443941	ER proteins
Deoxyuridine 5-triphosphate nucleotidohydrolase, mitochondrial	DUT	4	42068000	1.0273	0.428488	Others
A-kinase anchor protein 12	AKAP12	8	4417600	1.0272	0.428452	Others
Importin-5	IPO5	2	3826300	1.0179	0.425081	Others
Stress-70 protein, mitochondrial	HSPA9	13	191970000	1.015	0.424033	Others
Proteasome subunit alpha type-7	PSMA7	3	5563500	0.96507	0.406229
Phosphate carrier protein, mitochondrial	SLC25A3	2	13517000	0.96453	0.406039
Tubulin beta-4B chain	TUBB4B	2	64559000	0.95406	0.402364
Crk-like protein	CRKL	14	757780000	0.9481	0.400281
Complement component 1 Q subcomponent-binding protein, mitochondrial	C1QBP	3	8790200	0.94688	0.399855
Microtubule-associated protein 1B	MAP1B	26	44039000	0.93942	0.397258
Proteasome subunit alpha type-3	PSMA3	2	8107900	0.93385	0.395326
14-3-3 protein zeta/delta	YWHAZ	2	8831600	0.92156	0.391084
DNA-dependent protein kinase catalytic subunit	PRKDC	6	3883400	0.91687	0.389472
Thioredoxin domain-containing protein 5	TXNDC5 T	2	7867300	0.91476	0.388748
Prohibitin-2	PHB2	6	77294000	0.9044	0.385206
Far upstream element-binding protein 2	KHSRP	8	68910000	0.89822	0.383103
BolA-like protein 2	BOLA2	4	82856000	0.88311	0.37799
Cysteine and glycine-rich protein 2	CSRP2	4	25804000	0.87723	0.376011
Prohibitin	PHB1	5	53745000	0.87562	0.375471
T-complex protein 1 subunit zeta	CCT6A	2	5139200	0.87445	0.375078
RNA-binding protein FUS	FUS	4	31994000	0.87115	0.373972
Myosin-9	MYH9	20	44567000	0.85307	0.36795
Elongation factor 1-gamma	EEF1G	8	77763000	0.84217	0.364348
Cystatin-B	CSTB	4	146390000	0.83653	0.362494
Programmed cell death protein 6	PDCD6	5	51742000	0.81882	0.356708
Protein DJ-1	PARK7	8	73572000	0.81743	0.356256
Thioredoxin	TXN	5	90563000	0.8125	0.354657
Hypoxanthine-guanine phosphoribosyltransferase	HPRT1	4	39767000	0.80823	0.353276
60 kDa heat shock protein, mitochondrial	HSPD1	13	70923000	0.79756	0.349839
T-complex protein 1 subunit theta	CCT8	3	12285000	0.79539	0.349143
SWI/SNF complex subunit SMARCC2	SMARCC2	2	1661200	0.78454	0.345675
GTP-binding nuclear protein Ran	RAN A	2	6535900	0.78025	0.34431
T-complex protein 1 subunit gamma	CCT3	2	10893000	0.77789	0.34356
Cofilin-1	CFL1	5	30710000	0.77189	0.341659
Splicing factor 3A subunit 1	SF3A1	2	2166700	0.76479	0.339418
Clathrin heavy chain 1	CLTC	19	46920000	0.76093	0.338204
Carbonyl reductase [NADPH] 1	CBR1	4	11965000	0.74785	0.33411
DNA damage-binding protein 1	DDB1	2	5012900	0.74639	0.333655
Macrophage migration inhibitory factor	MIF	2	243260000	0.74328	0.332687
Putative elongation factor 1-alpha-like 3	EEF1A1P5	10	483670000	0.74047	0.331815
Filamin-A	FLNA	11	13724000	0.72981	0.328517
Microtubule-associated protein 4	MAP4	9	33736000	0.72681	0.327592
Heat shock 70 kDa protein 1B	HSPA1B	10	666280000	0.72331	0.326516
Nucleoside diphosphate kinase A	NME1	2	1378100	0.71592	0.324251
Myristoylated alanine-rich C-kinase substrate	MARCKS	2	4270300	0.71107	0.322771
Elongation factor 1-beta	EEF1B2	2	11615000	0.70655	0.321395
Isochorismatase domain-containing protein 2	ISOC2	4	6291900	0.70513	0.320963
Heat shock protein HSP 90-alpha	HSP90AA1	7	75401000	0.70216	0.320062
Tubulin alpha-1B chain	TUBA1B	1	383980000	0.69571	0.31811
eptidyl-prolyl cis-trans isomerase A	PPIA	3	42170000	0.6955	0.318047
Isoform 3 of T-complex protein 1 subunit eta	CCT7	4	27105000	0.69306	0.317311
26S proteasome non-ATPase regulatory subunit 2	PSMD2	3	5422500	0.69168	0.316895
Aspartyl aminopeptidase	DNPEP	3	7961500	0.69093	0.316669
Tubulin beta chain	TUBB	3	629220000	0.69034	0.316491
Heat shock protein HSP 90-beta	HSP90AB1	8	192540000	0.68458	0.314761
Ketosamine-3-kinase	FN3KRP	2	33018000	0.68436	0.314695
Isoamyl acetate-hydrolyzing esterase 1 homolog	IAH1	6	51163000	0.67662	0.31238
T-complex protein 1 subunit beta	CCT2	2	10870000	0.66658	0.309393
14-3-3 protein gamma	YWHAG	1	1737200	0.6643	0.308718
Peroxiredoxin-2	PRDX2	4	8835900	0.66416	0.308676
Peroxiredoxin-1	PRDX1	8	186040000	0.65932	0.307246
Annexin	ANXA2	4	5268400	0.65426	0.305755
14-3-3 protein beta/alpha	YWHAB	1	2260400	0.65213	0.305128
RNA-binding protein EWS	EWSR1 EWS	2	5767400	0.64915	0.304254
Thioredoxin domain-containing protein 12	TXNDC12	2	8371500	0.64895	0.304195
Cytoplasmic dynein 1 heavy chain 1	DYNC1H1	11	5048500	0.64739	0.303738
14-3-3 protein theta	YWHAQ	1	10184000	0.64065	0.301768
Actin, cytoplasmic 1	ACTB	1	5780300	0.62566	0.297417
Peflin	PEF1	2	4273700	0.61423	0.294128
Myosin-10	MYH10	14	13749000	0.58836	0.286775
Elongation factor 1-delta	EEF1D	3	33442000	0.58773	0.286597
Fatty acid synthase	FASN FAS	14	12898000	0.58627	0.286186
Protein disulfide-isomerase A6	PDIA6	4	37554000	0.5754	0.283138
Spectrin beta chain, non-erythrocytic 1	SPTBN1	16	11951000	0.57406	0.282763
Spectrin alpha chain, non-erythrocytic 1	SPTAN1	29	21338000	0.57097	0.281902
ATP synthase subunit beta, mitochondrial	ATP5F1B	8	18551000	0.57033	0.281723
ATP synthase subunit alpha, mitochondrial	ATP5F1A	5	23051000	0.56494	0.280225
Glyceraldehyde-3-phosphate dehydrogenase	GAPDH	3	28867000	0.56444	0.280086
C-1-tetrahydrofolate synthase, cytoplasmic	MTHFD1	3	2192300	0.56356	0.279842
Poly(rC)-binding protein 1	PCBP1	3	108010000	0.55462	0.277372
F-actin-capping protein subunit alpha-1	CAPZA1	4	37808000	0.5282	0.270157
CTP synthase 1	CTPS1	9	31093000	0.52127	0.268286
Thioredoxin-dependent peroxide reductase, mitochondrial	PRDX3	5	5829600	0.50566	0.264104
Low molecular weight phosphotyrosine protein phosphatase	ACP1	4	16177000	0.50557	0.26408
Heat shock 70 kDa protein 4	HSPA4	3	5548300	0.49618	0.261587
Actin	ACTA1	1	51285000	0.48369	0.258295
Adenosylhomocysteinase	AHCY	3	9900800	0.47601	0.256286
Pyruvate kinase	PKM	3	5660600	0.46787	0.254168
CAD protein	CAD	10	10717000	0.46714	0.253979
3-hydroxyacyl-CoA dehydrogenase type-2	HSD17B10	4	8435700	0.44494	0.248267
Actin, cytoplasmic 2	ACTG1	1	365520000	0.44007	0.247026
Golgin subfamily A member 4	GOLGA4	27	16052000	0.41182	0.239914
Importin subunit beta-1	KPNB1	2	957610	0.37419	0.230667
Profilin	PFN2	3	31314000	0.35694	0.226513
ubiquitin-protein ligase TRIM21	TRIM21	11	90408000	0.31282	0.216134
Desmoplakin	DSP	4	1052600	0.21892	0.195193
Dermcidin	DCD AIDD DSEP	2	1835000	0.14391	0.179564
Centromere protein F	CENPF	2	1158500	0.024332	0.156603
mmunoglobulin lambda-like polypeptide 5	IGLL5	4	136010	0.0073417	0.153529

## Sheet: SRP72
	GFP-SRP72
Protein names	Gene names	Unique peptides	Intensity M	Ratio M/L	Ratio M/L Significance B	category
Heat shock cognate 71 kDa protein	HSPA8	27	23200000000	298980	0	Others
Probable ATP-dependent RNA helicase DDX5	DDX5	15	3410000000	1032.7	0	Nucleolar proteins and proteins involved in ribosome biogenesis
60S acidic ribosomal protein P0;60S acidic ribosomal protein P0-like	RPLP0;RPLP0P6	20	24300000000	261.02	0	Ribosomal proteins
Lupus La protein	SSB	38	7950000000	256.2	0	Others
Protein LYRIC	MTDH	34	10500000000	201.36	6.52e-272	Others
26S proteasome non-ATPase regulatory subunit 13	PSMD13	20	980000000	167.88	4.93e-189	Proteasome
Signal recognition particle subunit SRP68	SRP68	72	727000000000	124.11	1.66e-103	SRP proteins
Caprin-1	CAPRIN1	17	2510000000	111.37	1.81e-83	Others
Double-stranded RNA-binding protein Staufen homolog 1	STAU1	27	2280000000	108.25	6.79e-79	Others
Glyceraldehyde-3-phosphate dehydrogenase	GAPDH	20	8160000000	103.42	4.5e-72	Others
60S ribosomal protein L30	RPL30	8	8730000000	100.49	4.35e-68	Ribosomal proteins
Signal recognition particle receptor subunit alpha	SRPR	53	140000000000	73.011	2.43e-36	SR receptor subunits
Signal recognition particle 19 kDa protein	SRP19	15	91600000000	71.129	1.54e-34	SRP proteins
Signal recognition particle 14 kDa protein	SRP14	14	110000000000	71.047	1.84e-34	SRP proteins
Cytoskeleton-associated protein 4	CKAP4	32	5410000000	66.693	1.78e-30	ER proteins
Signal recognition particle 54 kDa protein	SRP54	52	290000000000	63.366	1.32e-27	SRP proteins
Mannosyl-oligosaccharide glucosidase	MOGS	34	3330000000	55.706	1.48e-21	ER proteins
Mixed lineage kinase domain-like protein	MLKL	4	11800000000	54.691	8.21e-21	Others
Signal recognition particle receptor subunit beta	SRPRB	27	150000000000	54.377	1.38e-20	SR receptor subunits
Testis-expressed sequence 2 protein	TEX2	2	3300000000	52.061	5.95e-19	ER proteins
Signal recognition particle 9 kDa protein	SRP9	8	34000000000	51.842	8.42e-19	SRP proteins
Pinin	PNN	2	354000000	50.995	6.63e-103	Others
Spastin	SPAST	2	234000000	50.021	5.55e-99	Others
ATP-binding cassette sub-family F member 1	ABCF1	22	842000000	48.355	1.73e-16	Others
60S ribosomal protein L13a	RPL13A	13	2910000000	48.182	2.24e-16	Ribosomal proteins
Nascent polypeptide-associated complex subunit alpha;Nascent polypeptide-associated complex subunit alpha, muscle-specific form	NACA	5	1000000000	46.314	3.3e-15	Others
Ubiquitin-associated protein 2-like	UBAP2L	11	232000000	43.151	1.64e-73	Others
Signal recognition particle subunit SRP72	SRP72	74	797000000000	42.85	3.65e-13	SRP proteins (bait)
Ubiquitin carboxyl-terminal hydrolase 10	USP10	24	851000000	42.671	4.61e-13	Others
60S ribosomal protein L21	RPL21	9	5480000000	41.249	2.84e-12	Ribosomal proteins
Poly [ADP-ribose] polymerase 1	PARP1	28	1570000000	38.778	5.77e-11	Others
26S protease regulatory subunit 7	PSMC2	23	1390000000	35.29	2.95e-09	Proteasome
Eukaryotic translation initiation factor 4 gamma 1	EIF4G1	31	1040000000	34.824	4.85e-09	Others
Melanoma-associated antigen B2	MAGEB2	13	2380000000	33.159	2.72e-08	Others
Chondroitin sulfate synthase 2	CHPF	2	11000000	32.214	1.53e-102	Others
Glycerol-3-phosphate dehydrogenase 1-like protein	GPD1L	2	178000000	31.87	5.12e-78	Others
60S ribosomal protein L13	RPL13	12	12600000000	31.217	1.83e-07	Ribosomal proteins
Nucleolin	NCL	29	11000000000	30.98	2.29e-07	Nucleolar proteins and proteins involved in ribosome biogenesis
Nuclear distribution protein nudE-like 1	NDEL1	1	435000000	30.171	6.95e-36	Others
Major vault protein	MVP	46	2850000000	29.628	8e-07	Others
ATP-dependent RNA helicase DHX29	DHX29	25	516000000	28.431	6.99e-32	Others
Activating signal cointegrator 1	TRIP4	20	409000000	28.053	4.8e-31	Ribosome quality control
Regulator of nonsense transcripts 1	UPF1	35	719000000	25.587	2.42e-05	Others
Staphylococcal nuclease domain-containing protein 1	SND1	60	32600000000	24.91	4.08e-05	Others
Polyadenylate-binding protein 4	PABPC4	16	1720000000	24.484	5.63e-05	Others
T-complex protein 1 subunit beta	CCT2	28	1430000000	22.774	0.000194346	Others
Proliferation-associated protein 2G4	PA2G4	24	5060000000	21.179	0.000571334	Nucleolar proteins and proteins involved in ribosome biogenesis
ER membrane protein complex subunit 7	EMC7	6	786000000	19.547	0.00159424	ER proteins
Probable ATP-dependent RNA helicase DDX47	DDX47	15	653000000	19.523	0.00161755	Nucleolar proteins and proteins involved in ribosome biogenesis
Activating signal cointegrator 1 complex subunit 3	ASCC3	38	355000000	19.306	6.58e-15	Ribosome quality control
Ras GTPase-activating protein-binding protein 1	G3BP1	23	7200000000	18.891	0.00235615	Others
La-related protein 4B	LARP4B	2	9640000	18.423	1.41e-32	Others
Ras GTPase-activating protein-binding protein 2	G3BP2	11	550000000	17.513	2.31e-12	Others
Eukaryotic translation initiation factor 2 subunit 3;Putative eukaryotic translation initiation factor 2 subunit 3-like protein	EIF2S3;EIF2S3L	19	2240000000	16.954	0.00694417	Others
60S ribosomal protein L22-like 1	RPL22L1	3	1630000000	15.064	0.0179774	Ribosomal proteins
Copine-9;Copine-2;Copine-4;Copine-6;Copine-8;Copine-5;Copine-7	CPNE9;CPNE2;CPNE4;CPNE6;CPNE8;CPNE5;CPNE7	1	5250000	14.975	2.5e-21	Others
Protocadherin Fat 1;Protocadherin Fat 1, nuclear form	FAT1	2	3170000	14.828	6.65e-21	Others
Aspartate--tRNA ligase, cytoplasmic	DARS	28	2900000000	14.663	0.0217137	Others
Methyltransferase-like protein 8	METTL8	5	64900000	14.158	2.77e-15	Others
Zinc finger CCCH-type antiviral protein 1	ZC3HAV1	26	572000000	14.13	2.91e-08	Exosome
Activating signal cointegrator 1 complex subunit 1	ASCC1	7	189000000	13.241	2.45e-07	Ribosome quality control
Elongator complex protein 3	ELP3	3	55100000	13.108	1.41e-20	Others
ELAV-like protein 2;ELAV-like protein 4	ELAVL2;ELAVL4	2	9290000	12.959	6.69e-16	Others
Guanine nucleotide-binding protein subunit beta-2-like 1;Guanine nucleotide-binding protein subunit beta-2-like 1, N-terminally processed	GNB2L1	22	10100000000	12.898	0.0472599	Ribosome quality control
Membrane magnesium transporter 1	MMGT1	4	278000000	12.649	9.38e-07	ER proteins
ER membrane protein complex subunit 3	EMC3	9	1030000000	12.5	0.0556521	ER proteins
Band 4,1-like protein 2	EPB41L2	9	182000000	11.846	5.22e-06	Others
Heterogeneous nuclear ribonucleoprotein U	HNRNPU	29	3540000000	11.798	0.0734691	Others
Alpha-enolase	ENO1	19	1630000000	11.47	0.0832663	Others
Glutaminyl-peptide cyclotransferase-like protein	QPCTL	7	148000000	11.383	5.32e-10	Others
60S ribosomal protein L27	RPL27	8	13000000000	11.207	0.0918646	Ribosomal proteins
60S ribosomal protein L10a	RPL10A	12	12600000000	10.957	0.100686	Ribosomal proteins
Serine beta-lactamase-like protein LACTB, mitochondrial	LACTB	14	525000000	10.891	3.45e-05	Others
ER membrane protein complex subunit 2	EMC2	11	1520000000	10.498	0.118627	ER proteins
RNA-binding protein 4;RNA-binding protein 4B	RBM4;RBM4B	10	201000000	10.245	0.000112742	Others
Interferon-related developmental regulator 2	IFRD2	2	12300000	10.205	7.46e-10	Others
SWI/SNF-related matrix-associated actin-dependent regulator of chromatin subfamily D member 3	SMARCD3	1	8280000	9.8547	3.39e-09	Others
Y-box-binding protein 3	YBX3	11	5720000000	9.5935	0.161216	Others
26S proteasome non-ATPase regulatory subunit 6	PSMD6	21	450000000	9.4283	0.000453031	Proteasome
40S ribosomal protein S27-like	RPS27L	1	172000000	9.3327	0.000529011	Ribosomal proteins
ER membrane protein complex subunit 8	EMC8	9	488000000	9.0563	0.000820716	ER proteins
40S ribosomal protein S17	RPS17	13	5930000000	9.019	0.193723	Ribosomal proteins
60S ribosomal protein L36a-like	RPL36AL	2	172000000	8.9017	0.00104308	Ribosomal proteins
Nuclear fragile X mental retardation-interacting protein 2	NUFIP2	6	64300000	8.843	3.15e-06	Others
ER membrane protein complex subunit 1	EMC1	24	572000000	8.7817	0.00125277	ER proteins
26S proteasome non-ATPase regulatory subunit 12	PSMD12	17	663000000	8.7123	0.212935	Proteasome
BTB/POZ domain-containing protein KCTD14	KCTD14	2	63000000	8.405	1.11e-05	Others
Phosphatidylserine synthase 1	PTDSS1	2	5120000	8.3737	1.07e-06	ER proteins
ATP-dependent RNA helicase A	DHX9	54	5620000000	8.3404	0.238029	Nucleolar proteins and proteins involved in ribosome biogenesis
Polyadenylate-binding protein 1;Polyadenylate-binding protein 3	PABPC1;PABPC3	24	12100000000	8.3308	0.238703	Others
Activating signal cointegrator 1 complex subunit 2	ASCC2	13	185000000	8.2904	0.00258297	Ribosome quality control
Translation initiation factor eIF-2B subunit epsilon	EIF2B5	12	363000000	8.1409	0.00319225	Others
Peptidyl-prolyl cis-trans isomerase FKBP3	FKBP3	8	558000000	8.1322	0.00323144	Others
40S ribosomal protein SA	RPSA	14	18800000000	8.1109	0.25452	Ribosomal proteins
Synembryn-A	RIC8A	2	97200000	8.1046	2.55e-05	Others
40S ribosomal protein S14	RPS14	9	5360000000	7.9926	0.263324	Ribosomal proteins
Leucine-rich repeat-containing protein 59	LRRC59	12	10400000000	7.9712	0.264939	ER proteins
tRNA (cytosine(34)-C(5))-methyltransferase	NSUN2	15	227000000	7.9389	0.0042236	Nucleolar proteins and proteins involved in ribosome biogenesis
Nicotinamide/nicotinic acid mononucleotide adenylyltransferase 1	NMNAT1	7	142000000	7.7669	6.21e-05	Others
40S ribosomal protein S10;Putative 40S ribosomal protein S10-like	RPS10;RPS10P5	12	6810000000	7.6886	0.286904	Ribosomal proteins
40S ribosomal protein S19	RPS19	14	9080000000	7.6828	0.287367	Ribosomal proteins
60S ribosomal protein L24	RPL24	9	6670000000	7.6595	0.289233	Ribosomal proteins
Transcription factor BTF3	BTF3	8	317000000	7.6579	0.00616157	Others
40S ribosomal protein S16	RPS16	13	10100000000	7.6532	0.289739	Ribosomal proteins
Zinc finger CCCH domain-containing protein 7B	ZC3H7B	9	60900000	7.5793	0.000100057	Others
40S ribosomal protein S7	RPS7	12	9530000000	7.5674	0.29669	Ribosomal proteins
40S ribosomal protein S11	RPS11	14	6720000000	7.5645	0.296927	Ribosomal proteins
40S ribosomal protein S23	RPS23	8	3090000000	7.5304	0.299722	Ribosomal proteins
40S ribosomal protein S3	RPS3	21	18200000000	7.4567	0.305822	Ribosomal proteins
40S ribosomal protein S6	RPS6	12	4220000000	7.4218	0.308739	Ribosomal proteins
Heat shock protein HSP 90-alpha	HSP90AA1	19	1750000000	7.4113	0.30962	Others
40S ribosomal protein S5;40S ribosomal protein S5, N-terminally processed	RPS5	13	6270000000	7.3948	0.311009	Ribosomal proteins
Glycylpeptide N-tetradecanoyltransferase 1	NMT1	13	517000000	7.3922	0.00869572	Others
40S ribosomal protein S15	RPS15	7	1980000000	7.3733	0.312824	Ribosomal proteins
40S ribosomal protein S27	RPS27	2	1050000000	7.3479	0.314977	Ribosomal proteins
40S ribosomal protein S8	RPS8	11	6430000000	7.3205	0.317311	Ribosomal proteins
40S ribosomal protein S9	RPS9	14	8420000000	7.3011	0.31897	Ribosomal proteins
40S ribosomal protein S18	RPS18	16	9850000000	7.2982	0.319218	Ribosomal proteins
ER membrane protein complex subunit 4	EMC4	5	166000000	7.1972	0.000254665	ER proteins
40S ribosomal protein S3a	RPS3A	20	16800000000	7.1758	0.329822	Ribosomal proteins
40S ribosomal protein S26;Putative 40S ribosomal protein S26-like 1	RPS26;RPS26P11	4	1390000000	7.1597	0.331234	Ribosomal proteins
40S ribosomal protein S24	RPS24	5	1320000000	7.119	0.334819	Ribosomal proteins
60S ribosomal protein L15	RPL15	15	4410000000	7.0989	0.336599	Ribosomal proteins
Transitional endoplasmic reticulum ATPase	VCP	40	4540000000	7.0948	0.336963	ER proteins
40S ribosomal protein S15a	RPS15A	8	2670000000	7.0633	0.339767	Ribosomal proteins
40S ribosomal protein S4, X isoform	RPS4X	20	14800000000	7.0573	0.340303	Ribosomal proteins
Zinc finger CCHC domain-containing protein 3	ZCCHC3	9	62400000	6.9947	0.000409202	Others
40S ribosomal protein S13	RPS13	11	9070000000	6.9822	0.347054	Ribosomal proteins
Fragile X mental retardation syndrome-related protein 1	FXR1	21	1430000000	6.977	0.347525	Others
40S ribosomal protein S25	RPS25	4	3920000000	6.9506	0.34992	Ribosomal proteins
Cell growth-regulating nucleolar protein	LYAR	12	383000000	6.9504	0.0150104	Nucleolar proteins and proteins involved in ribosome biogenesis
Plasminogen activator inhibitor 1 RNA-binding protein	SERBP1	24	3140000000	6.9458	0.350357	Nucleolar proteins and proteins involved in ribosome biogenesis
Ribosome-binding protein 1	RRBP1	42	1240000000	6.8946	0.355037	ER proteins
Collagen alpha-1(V) chain	COL5A1	6	59400000	6.8716	0.000542116	Others
Transcription factor 25	TCF25	14	218000000	6.7697	0.0185857	Ribosome quality control
G-rich sequence factor 1	GRSF1	14	1030000000	6.6833	0.374763	Others
60S ribosomal protein L18a	RPL18A	11	5960000000	6.6485	0.378075	Ribosomal proteins
60S ribosomal protein L3	RPL3	23	6780000000	6.6422	0.378677	Ribosomal proteins
60S ribosomal protein L35	RPL35	4	4380000000	6.6368	0.379193	Ribosomal proteins
La-related protein 4	LARP4	11	232000000	6.6289	0.0218678	Others
Interferon-inducible double-stranded RNA-dependent protein kinase activator A	PRKRA	9	663000000	6.623	0.380514	Others
60S ribosomal protein L6	RPL6	18	13200000000	6.6172	0.38107	Ribosomal proteins
Coiled-coil domain-containing protein 124	CCDC124	14	1130000000	6.6092	0.381838	Others
Ankyrin repeat domain-containing protein 13A	ANKRD13A	3	29100000	6.5839	2.41e-05	Others
60S ribosomal protein L8	RPL8	18	14600000000	6.5821	0.384446	Ribosomal proteins
Uncharacterized protein KIAA0930	KIAA0930	2	181000000	6.5717	0.00105209	Others
La-related protein 1	LARP1	36	1230000000	6.5562	0.386948	Others
Ribosomal RNA processing protein 1 homolog A	RRP1	9	113000000	6.5313	0.00114763	Nucleolar proteins and proteins involved in ribosome biogenesis
60S ribosomal protein L4	RPL4	22	12700000000	6.5225	0.390219	Ribosomal proteins
60S ribosomal protein L26	RPL26	2	9130000000	6.478	0.394564	Ribosomal proteins
40S ribosomal protein S20	RPS20	5	5280000000	6.4708	0.39527	Ribosomal proteins
Caspase-8;Caspase-8 subunit p18;Caspase-8 subunit p10	CASP8	2	308000000	6.4652	0.0263077	Others
Eukaryotic translation initiation factor 3 subunit E	EIF3E	13	774000000	6.4629	0.396045	Others
60S ribosomal protein L36	RPL36	5	947000000	6.4548	0.396841	Ribosomal proteins
Condensin-2 complex subunit G2	NCAPG2	4	16900000	6.4224	0.000433634	Others
Polypeptide N-acetylgalactosaminyltransferase 14	GALNT14	4	24400000	6.3931	4.62e-05	Others
60S ribosomal protein L19	RPL19	9	5580000000	6.3929	0.402955	Ribosomal proteins
60S ribosomal protein L34	RPL34	7	4810000000	6.3566	0.406566	Ribosomal proteins
Aspartyl/asparaginyl beta-hydroxylase	ASPH	22	1340000000	6.356	0.406626	ER proteins
60S ribosomal protein L10	RPL10	12	5750000000	6.3496	0.407265	Ribosomal proteins
Sphingosine-1-phosphate lyase 1	SGPL1	14	862000000	6.344	0.407824	ER proteins
60S ribosomal protein L27a	RPL27A	8	5020000000	6.3334	0.408884	Ribosomal proteins
Ribosomal protein S6 kinase alpha-1;Ribosomal protein S6 kinase alpha-3;Ribosomal protein S6 kinase alpha-6	RPS6KA1;RPS6KA3;RPS6KA6	2	52100000	6.3127	6.03e-05	Ribosomal proteins
tRNA-dihydrouridine(47) synthase [NAD(P)(+)]-like	DUS3L	12	143000000	6.2742	0.0324535	Others
FAS-associated factor 2	FAF2	6	151000000	6.263	0.0020149	ER proteins
40S ribosomal protein S12	RPS12	9	5260000000	6.2544	0.416836	Ribosomal proteins
60S ribosomal protein L36a	RPL36A	2	1560000000	6.214	0.420938	Ribosomal proteins
60S ribosomal protein L14	RPL14	6	9650000000	6.1969	0.422681	Ribosomal proteins
60S ribosomal protein L7	RPL7	21	15000000000	6.1693	0.425504	Ribosomal proteins
Nuclease-sensitive element-binding protein 1	YBX1	10	3280000000	6.1393	0.428584	Others
40S ribosomal protein S2	RPS2	18	18000000000	6.1381	0.428708	Ribosomal proteins
60S ribosomal protein L9	RPL9	15	10200000000	6.1201	0.430562	Ribosomal proteins
60S ribosomal protein L28	RPL28	6	3720000000	6.102	0.432432	Ribosomal proteins
Neurofibromin;Neurofibromin truncated	NF1	19	115000000	6.1019	0.00279142	Others
Translocating chain-associated membrane protein 1	TRAM1	2	15100000	6.0764	0.00104735	ER proteins
60S ribosomal protein L17	RPL17	12	8130000000	6.0666	0.436103	Ribosomal proteins
60S ribosomal protein L31	RPL31	8	6140000000	6.065	0.436269	Ribosomal proteins
60S ribosomal protein L12	RPL12	8	12500000000	6.0497	0.437861	Ribosomal proteins
Proteasome subunit beta type-2	PSMB2	10	662000000	6.0463	0.438216	Proteasome
60S ribosomal protein L7a	RPL7A	18	12100000000	6.0372	0.439165	Ribosomal proteins
60S ribosomal protein L11	RPL11	11	13400000000	6.0061	0.442417	Ribosomal proteins
Eukaryotic translation initiation factor 1A, X-chromosomal;Eukaryotic translation initiation factor 1A, Y-chromosomal	EIF1AX;EIF1AY	8	181000000	6.0047	0.0431903	Others
60S ribosomal protein L18	RPL18	8	12100000000	5.995	0.443581	Ribosomal proteins
60S ribosomal protein L23	RPL23	6	5290000000	5.9366	0.449735	Ribosomal proteins
Phosphorylated adapter RNA export protein	PHAX	13	521000000	5.9349	0.0464167	Others
Zinc finger CCCH domain-containing protein 7A	ZC3H7A	8	43800000	5.9288	0.000204928	Others
Probable helicase senataxin	SETX	9	32000000	5.9052	0.000220321	Others
Vigilin	HDLBP	41	1550000000	5.8984	0.453786	Others
Collagen alpha-1(XII) chain	COL12A1	31	154000000	5.8982	0.00416164	Others
Fragile X mental retardation protein 1	FMR1	8	102000000	5.8762	0.00434135	Nucleolar proteins and proteins involved in ribosome biogenesis
60S ribosomal protein L5	RPL5	18	7540000000	5.8693	0.456886	Ribosomal proteins
60S ribosomal protein L23a	RPL23A	12	11300000000	5.8545	0.458467	Ribosomal proteins
60S acidic ribosomal protein P2	RPLP2	8	3150000000	5.8072	0.463541	Ribosomal proteins
BRI3-binding protein	BRI3BP	3	115000000	5.7828	0.00518525	Others
Prolyl 3-hydroxylase 3	LEPREL2	6	38300000	5.7784	0.00032336	ER proteins
E3 ubiquitin-protein ligase listerin	LTN1	6	29000000	5.776	0.000325688	Ribosome quality control
60S acidic ribosomal protein P1	RPLP1	4	1260000000	5.7346	0.471389	Ribosomal proteins
40S ribosomal protein S28	RPS28	3	646000000	5.7306	0.0570465	Ribosomal proteins
60S ribosomal protein L32	RPL32	9	3170000000	5.7295	0.471943	Ribosomal proteins
60S ribosomal protein L37a	RPL37A	5	1440000000	5.7235	0.472595	Ribosomal proteins
ELAV-like protein 1	ELAVL1	11	466000000	5.7001	0.058795	Others
60S ribosomal protein L29	RPL29	2	1790000000	5.6941	0.475799	Ribosomal proteins
Developmentally-regulated GTP-binding protein 1	DRG1	18	1180000000	5.6726	0.478149	Others
Zinc finger CCCH domain-containing protein 15	ZC3H15	11	456000000	5.6661	0.0607964	Others
Antigen KI-67	MKI67	3	15100000	5.6503	0.00287864	Others
28 kDa heat- and acid-stable phosphoprotein	PDAP1	4	158000000	5.6317	0.00686791	Others
Double-stranded RNA-binding protein Staufen homolog 2	STAU2	9	210000000	5.6125	0.064066	Others
60S ribosomal protein L26-like 1	RPL26L1	2	242000000	5.6068	0.0644221	Ribosomal proteins
Talin-2	TLN2	1	28700000	5.5887	0.000564307	Others
Transcription factor BTF3 homolog 4	BTF3L4	3	18900000	5.5714	0.00344014	Others
40S ribosomal protein S21	RPS21	6	844000000	5.5664	0.48985	Ribosomal proteins
WW domain-binding protein 11	WBP11	2	9580000	5.4624	0.00438012	Others
Proline-rich protein 11	PRR11	4	95400000	5.4537	0.00946812	Others
Protein PRRC2A	PRRC2A	14	67800000	5.4324	0.00983186	Others
FERM domain-containing protein 5	FRMD5	2	4600000	5.4281	0.00472084	Others
60S ribosomal protein L35a	RPL35A	7	3360000000	5.4267	0.505474	Ribosomal proteins
Ubiquitin-40S ribosomal protein S27a;Ubiquitin;40S ribosomal protein S27a;Ubiquitin-60S ribosomal protein L40;Ubiquitin;60S ribosomal protein L40;Polyubiquitin-B;Ubiquitin;Polyubiquitin-C;Ubiquitin	RPS27A;UBA52;UBB;UBC	10	10700000000	5.4132	0.506997	Ribosomal proteins
26S proteasome non-ATPase regulatory subunit 3	PSMD3	22	867000000	5.3548	0.513616	Proteasome
ATP-binding cassette sub-family F member 2	ABCF2	11	241000000	5.3461	0.0825373	Others
26S proteasome non-ATPase regulatory subunit 4	PSMD4	9	676000000	5.3321	0.516201	Proteasome
Zinc finger protein 598	ZNF598	12	84100000	5.3315	0.0117296	Ribosome quality control
26S proteasome non-ATPase regulatory subunit 8	PSMD8	8	485000000	5.33	0.0837795	Proteasome
Eukaryotic translation initiation factor 2D	EIF2D	12	172000000	5.3124	0.0851546	Others
Transducin beta-like protein 2	TBL2	14	288000000	5.2126	0.0933012	ER proteins
Isocitrate dehydrogenase [NAD] subunit alpha, mitochondrial	IDH3A	2	31600000	5.1977	0.0016668	Others
Laminin subunit gamma-2	LAMC2	7	23900000	5.1921	0.00779206	Others
2-5-oligoadenylate synthase 3	OAS3	15	146000000	5.1807	0.0151719	Others
Insulin-like growth factor 2 mRNA-binding protein 3	IGF2BP3	1	79300000	5.1757	0.0152999	Others
Eukaryotic translation initiation factor 4 gamma 2	EIF4G2	20	324000000	5.1709	0.0968853	Others
Transmembrane protein 214	TMEM214	13	266000000	5.1693	0.097025	ER proteins
Protein PRRC2C	PRRC2C	33	310000000	5.1065	0.102636	Others
DNA polymerase epsilon catalytic subunit A	POLE	2	21000000	5.0947	0.00951312	Others
Eukaryotic translation initiation factor 2 subunit 2	EIF2S2	17	1800000000	5.0579	0.547947	Others
Insulin-like growth factor 2 mRNA-binding protein 2	IGF2BP2	18	850000000	5.0497	0.548911	Others
Protein CMSS1	CMSS1	9	397000000	5.0034	0.112404	Others
Nuclear protein localization protein 4 homolog	NPLOC4	12	106000000	4.9976	0.0205239	ER proteins
Interferon-induced, double-stranded RNA-activated protein kinase	EIF2AK2	11	380000000	4.9249	0.120322	Others
Membrane-bound transcription factor site-1 protease	MBTPS1	3	15300000	4.9205	0.0134514	ER proteins
26S proteasome non-ATPase regulatory subunit 7	PSMD7	12	702000000	4.9011	0.566524	Proteasome
Tubulin alpha-8 chain	TUBA8	1	14000000	4.8992	0.0140205	Others
Nucleolar protein 9	NOP9	6	40900000	4.8628	0.00393463	Nucleolar proteins and proteins involved in ribosome biogenesis
Protein 4,1	EPB41	19	402000000	4.8151	0.132121	Others
26S protease regulatory subunit 4	PSMC1	15	952000000	4.7957	0.57918	Proteasome
Eukaryotic translation initiation factor 2 subunit 1	EIF2S1	21	2840000000	4.7766	0.581487	Others
E2/E3 hybrid ubiquitin-protein ligase UBE2O	UBE2O	14	137000000	4.7693	0.0294465	Others
Putative helicase MOV-10	MOV10	18	144000000	4.7597	0.0298855	Others
DnaJ homolog subfamily C member 21	DNAJC21	7	65500000	4.7579	0.0299684	Others
Ribonucleoprotein PTB-binding 1	RAVER1	2	7630000	4.7445	0.0188299	Others
Very-long-chain (3R)-3-hydroxyacyl-CoA dehydratase 3	HACD3	6	117000000	4.7441	0.0306109	ER proteins
Eukaryotic translation initiation factor 5B	EIF5B	15	177000000	4.7311	0.141738	Others
Pseudouridylate synthase 7 homolog-like protein	PUS7L	9	68700000	4.7223	0.0316498	Others
Serine/arginine-rich splicing factor 4	SRSF4	1	6120000	4.7092	0.020111	Others
E3 UFM1-protein ligase 1	UFL1	19	202000000	4.7092	0.144331	ER proteins
26S proteasome non-ATPase regulatory subunit 14	PSMD14	7	714000000	4.6952	0.591369	Proteasome
26S proteasome non-ATPase regulatory subunit 11	PSMD11	21	1460000000	4.6852	0.592588	Proteasome
Fragile X mental retardation syndrome-related protein 2	FXR2	10	126000000	4.6578	0.0349027	Others
Programmed cell death protein 2	PDCD2	2	14400000	4.6517	0.0223609	Others
Proteasome subunit beta type-4	PSMB4	8	677000000	4.6236	0.600124	Proteasome
Nuclear export mediator factor NEMF	NEMF	13	167000000	4.6023	0.157516	Ribosome quality control
RNA-binding protein Musashi homolog 2	MSI2	4	115000000	4.5967	0.0382432	Others
Eukaryotic initiation factor 4A-II;Eukaryotic initiation factor 4A-II, N-terminally processed	EIF4A2	4	112000000	4.5714	0.039704	Others
Putative ATP-dependent RNA helicase DHX30	DHX30	43	1040000000	4.5687	0.606877	Others
Cytoskeleton-associated protein 5	CKAP5	78	2960000000	4.5643	0.607419	Others
Constitutive coactivator of PPAR-gamma-like protein 1	FAM120A	19	212000000	4.5561	0.163489	Others
Multiple myeloma tumor-associated protein 2	MMTAG2	4	12700000	4.5477	0.0269894	Others
2,4-dienoyl-CoA reductase, mitochondrial	DECR1	18	3080000000	4.5448	0.609827	Others
Proteasome subunit beta type-6	PSMB6	4	492000000	4.543	0.165214	Proteasome
NF-X1-type zinc finger protein NFXL1	NFXL1	3	9770000	4.5424	0.0272459	Others
Poly(A) RNA polymerase, mitochondrial	MTPAP	8	97900000	4.5294	0.0422335	Others
Dimethyladenosine transferase 1, mitochondrial	TFB1M	8	200000000	4.5254	0.167552	Others
26S protease regulatory subunit 8	PSMC5	20	1230000000	4.5144	0.613589	Proteasome
SRSF protein kinase 1	SRPK1	7	134000000	4.4985	0.0441804	Others
Endothelial differentiation-related factor 1	EDF1	5	93400000	4.4867	0.0449436	Others
YTH domain-containing family protein 2	YTHDF2	6	338000000	4.4851	0.172999	Others
Eukaryotic translation initiation factor 2A;Eukaryotic translation initiation factor 2A, N-terminally processed	EIF2A	14	344000000	4.4819	0.173437	Others
Titin	TTN	3	30000000	4.4818	0.00968492	Others
Probable dimethyladenosine transferase	DIMT1	9	97200000	4.4698	0.046056	Nucleolar proteins and proteins involved in ribosome biogenesis
mRNA turnover protein 4 homolog	MRTO4	12	281000000	4.4573	0.176833	Nucleolar proteins and proteins involved in ribosome biogenesis
Ubiquitin carboxyl-terminal hydrolase 16	USP16	11	113000000	4.4395	0.0481086	Others
Probable 18S rRNA (guanine-N(7))-methyltransferase	WBSCR22	2	24200000	4.4389	0.0106647	Nucleolar proteins and proteins involved in ribosome biogenesis
Proteasome subunit beta type-7	PSMB7	8	326000000	4.4167	0.182546	Proteasome
Protein FAM98A	FAM98A	5	198000000	4.4047	0.18426	Others
26S proteasome non-ATPase regulatory subunit 1	PSMD1	29	1010000000	4.4018	0.62761	Proteasome
Cold-inducible RNA-binding protein	CIRBP	3	87800000	4.3949	0.0512692	Others
Acidic leucine-rich nuclear phosphoprotein 32 family member A	ANP32A	4	269000000	4.3763	0.188365	Others
Protein FRG1	FRG1	9	195000000	4.3714	0.18908	Nucleolar proteins and proteins involved in ribosome biogenesis
26S protease regulatory subunit 6B	PSMC4	23	1080000000	4.3702	0.63157	Proteasome
60S ribosomal protein L38	RPL38	6	1120000000	4.3466	0.634534	Ribosomal proteins
Putative ATP-dependent RNA helicase DHX57	DHX57	3	10100000	4.3403	0.0387274	Others
Probable ATP-dependent RNA helicase DDX56	DDX56	6	51900000	4.3387	0.013304	Nucleolar proteins and proteins involved in ribosome biogenesis
26S proteasome non-ATPase regulatory subunit 2	PSMD2	32	1730000000	4.3102	0.639117	Proteasome
RNA-binding protein PNO1	PNO1	4	47800000	4.2987	0.0145093	Nucleolar proteins and proteins involved in ribosome biogenesis
Peroxisomal bifunctional enzyme;Enoyl-CoA hydratase/3,2-trans-enoyl-CoA isomerase;3-hydroxyacyl-CoA dehydrogenase	EHHADH	4	14600000	4.2738	0.0433101	Others
Kinesin-like protein KIF14	KIF14	12	45600000	4.2365	0.0165751	Others
Transcription initiation factor IIB	GTF2B	6	90900000	4.2256	0.0648903	Others
N-acetyltransferase 10	NAT10	8	48900000	4.2236	0.0170345	Nucleolar proteins and proteins involved in ribosome biogenesis
NEDD4-binding protein 2	N4BP2	2	2310000	4.2125	0.0479323	Others
Ribosome biogenesis protein BMS1 homolog	BMS1	5	56900000	4.1945	0.0676916	Nucleolar proteins and proteins involved in ribosome biogenesis
Serine/threonine-protein kinase TAO1	TAOK1	2	18200000	4.1364	0.0542404	Others
Proteasome subunit beta type-5	PSMB5	10	797000000	4.1165	0.663736	Proteasome
Poly [ADP-ribose] polymerase 9	PARP9	3	17900000	4.1161	0.0560357	Others
Proteasome subunit alpha type-2	PSMA2	10	847000000	4.1143	0.664018	Proteasome
Proteasome subunit alpha type-4	PSMA4	11	893000000	4.0996	0.665902	Proteasome
Serine/arginine-rich splicing factor 5	SRSF5	7	96200000	4.0963	0.0771962	Others
Proteasome subunit beta type-1	PSMB1	12	1080000000	4.0783	0.668635	Proteasome
Serine/threonine-protein kinase MRCK alpha	CDC42BPA	2	10900000	4.0505	0.0621784	Others
Splicing factor, proline- and glutamine-rich	SFPQ	16	2120000000	4.0366	0.673999	Others
Tryptophan--tRNA ligase, mitochondrial	WARS2	7	57700000	4.0322	0.0839676	Others
Alpha-1,6-mannosyl-glycoprotein 2-beta-N-acetylglucosaminyltransferase	MGAT2	6	70100000	4.0276	0.0844715	Others
Proteasome subunit alpha type-3	PSMA3	10	966000000	4.0219	0.675894	Proteasome
Proteasome subunit alpha type-6	PSMA6	10	1240000000	4.0138	0.676939	Proteasome
Serine/threonine-protein kinase TAO2	TAOK2	2	6180000	3.9903	0.0682959	Others
Rho guanine nucleotide exchange factor 40	ARHGEF40	24	151000000	3.9849	0.251947	Others
Acyl-coenzyme A thioesterase 9, mitochondrial	ACOT9	14	250000000	3.9833	0.252234	Others
Translation initiation factor eIF-2B subunit gamma	EIF2B3	15	509000000	3.9796	0.2529	Others
Leucine-rich repeat-containing protein 47	LRRC47	9	92100000	3.9728	0.0906642	Others
Serine/threonine-protein phosphatase PGAM5, mitochondrial	PGAM5	17	903000000	3.9589	0.684039	Others
SPATS2-like protein	SPATS2L	12	212000000	3.9429	0.259568	Others
Transcriptional activator protein Pur-alpha	PURA	7	401000000	3.9428	0.259586	Others
Spermatogenesis-associated serine-rich protein 2	SPATS2	5	74000000	3.9309	0.0956414	Others
Uncharacterized protein C7orf50	C7orf50	6	444000000	3.9246	0.262938	Nucleolar proteins and proteins involved in ribosome biogenesis
Condensin-2 complex subunit D3	NCAPD3	7	50900000	3.9204	0.0315531	Others
Glycosyltransferase 8 domain-containing protein 2	GLT8D2	2	7590000	3.9106	0.0771474	Others
Unconventional myosin-IXb	MYO9B	13	60500000	3.8914	0.100532	Others
Histone H1x	H1FX	9	960000000	3.8832	0.693874	Others
Proteasome subunit beta type-3	PSMB3	8	352000000	3.8831	0.270692	Proteasome
Polypyrimidine tract-binding protein 1	PTBP1	16	3780000000	3.8712	0.695438	Others
Eukaryotic translation initiation factor 4 gamma 3	EIF4G3	4	12200000	3.8609	0.0831256	Others
ATP-dependent RNA helicase DDX3X;ATP-dependent RNA helicase DDX3Y	DDX3X;DDX3Y	27	1810000000	3.8573	0.697251	Others
Galactosylgalactosylxylosylprotein 3-beta-glucuronosyltransferase 3	B3GAT3	7	51900000	3.8479	0.0362946	Others
Eukaryotic translation initiation factor 3 subunit I	EIF3I	16	524000000	3.8452	0.277909	Others
Ataxin-2	ATXN2	8	46700000	3.843	0.0366359	Others
Heparan sulfate 2-O-sulfotransferase 1	HS2ST1	6	49000000	3.8391	0.0369095	Others
ATPase family AAA domain-containing protein 3A	ATAD3A	5	650000000	3.8316	0.700608	Others
Pseudouridylate synthase 7 homolog	PUS7	22	243000000	3.8129	0.284162	Others
Treacle protein	TCOF1	6	54000000	3.7859	0.114573	Nucleolar proteins and proteins involved in ribosome biogenesis
Volume-regulated anion channel subunit LRRC8E	LRRC8E	3	23200000	3.7828	0.041057	ER proteins
Synaptonemal complex protein SC65	LEPREL4	5	24900000	3.7803	0.04125	ER proteins
Large subunit GTPase 1 homolog	LSG1	10	104000000	3.7787	0.115585	Nucleolar proteins and proteins involved in ribosome biogenesis
Mediator of RNA polymerase II transcription subunit 1	MED1	2	5590000	3.7747	0.09438	Others
Testis-specific Y-encoded-like protein 5	TSPYL5	13	752000000	3.7499	0.711318	Others
Nucleophosmin	NPM1	14	9910000000	3.7329	0.713554	Nucleolar proteins and proteins involved in ribosome biogenesis
DnaJ homolog subfamily C member 2;DnaJ homolog subfamily C member 2, N-terminally processed	DNAJC2	11	284000000	3.7328	0.300077	Others
Malonyl-CoA-acyl carrier protein transacylase, mitochondrial	MCAT	4	14800000	3.7076	0.10396	Others
Cat eye syndrome critical region protein 2	CECR2	2	4780000	3.6985	0.105317	Others
Formin-like protein 3	FMNL3	10	118000000	3.6968	0.30742	Others
Poly [ADP-ribose] polymerase 2	PARP2	2	15600000	3.6944	0.105933	Others
Protein SON	SON	10	70300000	3.6942	0.127992	Others
WD repeat-containing protein mio	MIOS	7	49600000	3.6903	0.0487267	Others
Translation initiation factor eIF-2B subunit delta	EIF2B4	15	544000000	3.6707	0.312818	Others
Serine/arginine-rich splicing factor 1	SRSF1	9	267000000	3.6608	0.314881	Others
Non-POU domain-containing octamer-binding protein	NONO	15	1170000000	3.6581	0.72342	Others
G patch domain-containing protein 4	GPATCH4	2	13000000	3.6538	0.112187	Nucleolar proteins and proteins involved in ribosome biogenesis
1-phosphatidylinositol 4,5-bisphosphate phosphodiesterase delta-3	PLCD3	15	254000000	3.6492	0.317311	Others
Protein regulator of cytokinesis 1	PRC1	7	47300000	3.6393	0.0534473	Others
DNA topoisomerase 2-binding protein 1	TOPBP1	2	3630000	3.6357	0.115067	Others
Probable ATP-dependent RNA helicase DHX37	DHX37	2	5350000	3.609	0.119422	Nucleolar proteins and proteins involved in ribosome biogenesis
Proteasome subunit alpha type-5	PSMA5	8	1170000000	3.6034	0.730664	Proteasome
Heterogeneous nuclear ribonucleoprotein Q	SYNCRIP	15	2020000000	3.5856	0.733027	Others
MAP7 domain-containing protein 1	MAP7D1	9	105000000	3.5685	0.148334	Proteasome
YTH domain-containing family protein 3	YTHDF3	3	47200000	3.5604	0.0614986	Proteasome
60S ribosomal protein L22	RPL22	4	3650000000	3.5544	0.737175	Ribosomal proteins
Eukaryotic translation initiation factor 3 subunit J	EIF3J	10	304000000	3.5532	0.337885	Others
CDK5 regulatory subunit-associated protein 2	CDK5RAP2	5	10700000	3.5508	0.129361	Others
Structural maintenance of chromosomes protein 4	SMC4	38	869000000	3.5458	0.738319	Others
DNA-directed RNA polymerase I subunit RPA49	POLR1E	5	48000000	3.5339	0.154346	Nucleolar proteins and proteins involved in ribosome biogenesis
1-phosphatidylinositol 4,5-bisphosphate phosphodiesterase beta-3	PLCB3	22	200000000	3.5334	0.342232	Others
Scavenger receptor cysteine-rich domain-containing group B protein	SSC4D	4	16800000	3.5306	0.132956	Others
DDRGK domain-containing protein 1	DDRGK1	8	116000000	3.5295	0.155123	ER proteins
RNA-binding motif, single-stranded-interacting protein 1	RBMS1	1	63200000	3.5247	0.155975	Others
Very-long-chain enoyl-CoA reductase	TECR	3	13200000	3.5245	0.134057	ER proteins
Proteasome subunit alpha type-7	PSMA7	12	2190000000	3.5089	0.743237	Proteasome
Calmodulin-regulated spectrin-associated protein 1	CAMSAP1	2	7920000	3.5082	0.137034	Others
Pumilio homolog 2	PUM2	1	4120000	3.4931	0.139837	Others
PERQ amino acid-rich with GYF domain-containing protein 2	GIGYF2	12	129000000	3.4922	0.161835	Others
Partner of Y14 and mago	WIBG	7	64100000	3.4906	0.162128	Others
Nucleolar RNA helicase 2	DDX21	20	421000000	3.4816	0.353775	Nucleolar proteins and proteins involved in ribosome biogenesis
Probable ATP-dependent RNA helicase DDX17	DDX17	15	839000000	3.481	0.746962	Nucleolar proteins and proteins involved in ribosome biogenesis
Midasin	MDN1	7	18800000	3.4795	0.142398	Nucleolar proteins and proteins involved in ribosome biogenesis
Uveal autoantigen with coiled-coil domains and ankyrin repeats	UACA	2	16000000	3.4709	0.144037	Others
Syntenin-1	SDCBP	2	10400000	3.4706	0.144094	Others
RNA-binding motif, single-stranded-interacting protein 2	RBMS2	3	41000000	3.4698	0.0719565	Others
Serine/arginine-rich splicing factor 6	SRSF6	5	531000000	3.4603	0.358592	Others
Eukaryotic translation initiation factor 5	EIF5	3	26800000	3.4579	0.0734325	Others
ATP-dependent zinc metalloprotease YME1L1	YME1L1	9	83700000	3.4566	0.168443	Others
Eukaryotic initiation factor 4A-I	EIF4A1	6	1500000000	3.4438	0.751937	Others
SRSF protein kinase 2;SRSF protein kinase 2 N-terminal;SRSF protein kinase 2 C-terminal	SRPK2	5	66000000	3.443	0.17102	Others
RNA-binding protein FUS	FUS	9	905000000	3.4231	0.754711	Others
C-type lectin domain family 11 member A	CLEC11A	2	9310000	3.4148	0.155082	Others
TATA-binding protein-associated factor 172	BTAF1	2	4340000	3.4111	0.155832	Others
Protein PRRC2B	PRRC2B	2	8560000	3.3948	0.159171	Others
Fatty acid desaturase 2	FADS2	3	42000000	3.3892	0.0824447	Others
DNA/RNA-binding protein KIN17	KIN	3	32800000	3.3681	0.0853861	Others
Peroxisomal multifunctional enzyme type 2;(3R)-hydroxyacyl-CoA dehydrogenase;Enoyl-CoA hydratase 2	HSD17B4	12	236000000	3.3656	0.380504	Others
Moesin	MSN	18	2010000000	3.3602	0.763157	Others
Liprin-beta-1	PPFIBP1	18	192000000	3.3579	0.382321	Others
Aprataxin	APTX	4	35600000	3.3334	0.0904073	Others
Eukaryotic translation initiation factor 3 subunit C;Eukaryotic translation initiation factor 3 subunit C-like protein	EIF3C;EIF3CL	15	577000000	3.3151	0.392518	Others
Eukaryotic translation initiation factor 4B	EIF4B	5	104000000	3.3107	0.197647	Others
Radixin	RDX	11	207000000	3.3013	0.39584	Others
Protein-methionine sulfoxide oxidase MICAL2	MICAL2	4	15300000	3.2971	0.180327	Others
Protein kinase C and casein kinase substrate in neurons protein 3	PACSIN3	7	132000000	3.2933	0.201364	Others
Pericentrin	PCNT	6	10700000	3.2932	0.397798	Others
MKI67 FHA domain-interacting nucleolar phosphoprotein	NIFK	6	54700000	3.2925	0.201536	Nucleolar proteins and proteins involved in ribosome biogenesis
Transformer-2 protein homolog beta	TRA2B	3	21200000	3.2751	0.185367	Others
Far upstream element-binding protein 3	FUBP3	7	85100000	3.2698	0.206463	Others
Regulator of nonsense transcripts 2	UPF2	3	11400000	3.2611	0.188628	Others
Proteasomal ubiquitin receptor ADRM1	ADRM1	5	231000000	3.2526	0.407701	Proteasome
DNA-(apurinic or apyrimidinic site) lyase;DNA-(apurinic or apyrimidinic site) lyase, mitochondrial	APEX1	12	231000000	3.2476	0.40893	Nucleolar proteins and proteins involved in ribosome biogenesis
Beta-1,3-galactosyltransferase 6	B3GALT6	2	3760000	3.2384	0.194005	Others
Cytochrome c1, heme protein, mitochondrial	CYC1	3	121000000	3.2371	0.213715	Others
Glutamate dehydrogenase 1, mitochondrial;Glutamate dehydrogenase 2, mitochondrial	GLUD1;GLUD2	26	2200000000	3.2306	0.780649	Others
26S protease regulatory subunit 10B	PSMC6	17	1100000000	3.2213	0.781908	Proteasome
Heterogeneous nuclear ribonucleoprotein D-like	HNRNPDL	8	264000000	3.2187	0.41608	Others
Eukaryotic translation initiation factor 3 subunit A	EIF3A	47	1100000000	3.2179	0.782369	Others
Afadin	MLLT4	11	43200000	3.2175	0.10892	Others
Protein transport protein Sec61 subunit alpha isoform 1	SEC61A1	1	16500000	3.2161	0.199396	ER proteins
Calcium uptake protein 1, mitochondrial	MICU1	4	39400000	3.1954	0.112769	Others
DNA-directed RNA polymerase I subunit RPA34	CD3EAP	2	16700000	3.1822	0.2078	Others
Translocon-associated protein subunit alpha	SSR1	3	171000000	3.1798	0.42582	Others
RNA 3-terminal phosphate cyclase-like protein	RCL1	5	32800000	3.1789	0.115712	Nucleolar proteins and proteins involved in ribosome biogenesis
THO complex subunit 4	ALYREF	7	1280000000	3.1622	0.789926	Others
Ankyrin repeat and zinc finger domain-containing protein 1	ANKZF1	2	4540000	3.1582	0.213902	Ribosome quality control
Volume-regulated anion channel subunit LRRC8A	LRRC8A	13	127000000	3.151	0.233681	ER proteins
ATP-dependent RNA helicase DDX1	DDX1	36	3380000000	3.1493	0.791679	Nucleolar proteins and proteins involved in ribosome biogenesis
Ribosomal RNA small subunit methyltransferase NEP1	EMG1	9	178000000	3.1457	0.434467	Nucleolar proteins and proteins involved in ribosome biogenesis
Alpha-crystallin B chain	CRYAB	2	18200000	3.1402	0.218564	Others
Threonylcarbamoyladenosine tRNA methylthiotransferase	CDKAL1	4	35800000	3.128	0.125172	ER proteins
Serine/arginine-rich splicing factor 7	SRSF7	4	128000000	3.1202	0.241136	Others
Protein LSM14 homolog B	LSM14B	9	217000000	3.1193	0.44123	Others
Proteasome subunit alpha type-1	PSMA1	14	1140000000	3.1193	0.79576	Proteasome
Polypeptide N-acetylgalactosaminyltransferase 16	GALNT16	5	39000000	3.1185	0.127003	Others
Unconventional prefoldin RPB5 interactor 1	URI1	5	46100000	3.1178	0.127138	Others
7-dehydrocholesterol reductase	DHCR7	2	5770000	3.1165	0.224812	ER proteins
Exocyst complex component 1	EXOC1	4	37400000	3.1039	0.129857	Others
Mediator of RNA polymerase II transcription subunit 13	MED13	2	8240000	3.1023	0.228616	Others
Echinoderm microtubule-associated protein-like 5	EML5	3	60400000	3.099	0.246363	Others
Cellular nucleic acid-binding protein	CNBP	6	335000000	3.0971	0.446963	Others
Condensin-2 complex subunit H2	NCAPH2	9	86000000	3.0944	0.247507	Others
Methionine aminopeptidase 2	METAP2	3	15700000	3.0939	0.230888	Others
Translation initiation factor eIF-2B subunit beta	EIF2B2	13	327000000	3.0786	0.451773	Others
Dystonin	DST	44	1020000000	3.0762	0.801632	Others
Histone H1,4;Histone H1,3	HIST1H1E;HIST1H1D	1	26200000	3.073	0.13606	Others
26S protease regulatory subunit 6A	PSMC3	20	832000000	3.0722	0.802178	Proteasome
Eukaryotic translation initiation factor 3 subunit G	EIF3G	6	299000000	3.0636	0.455695	Others
Unconventional myosin-Va	MYO5A	5	13200000	3.0457	0.244233	Others
DNA-binding protein SMUBP-2	IGHMBP2	2	7950000	3.0323	0.248038	Others
Protein diaphanous homolog 3	DIAPH3	11	62800000	3.0289	0.26421	Others
Brain-specific angiogenesis inhibitor 1-associated protein 2	BAIAP2	13	147000000	3.0146	0.468638	Others
Peroxisomal membrane protein PEX16	PEX16	3	10700000	3.0118	0.253938	Others
Lysyl oxidase homolog 4	LOXL4	3	18000000	3.0093	0.254665	Others
Centrosomal protein of 170 kDa	CEP170	6	22200000	3.0049	0.150539	Others
ATP-dependent RNA helicase DHX36	DHX36	8	95600000	3.0048	0.270547	Others
E3 ubiquitin-protein ligase HUWE1	HUWE1	39	333000000	2.9968	0.473389	Others
Nucleolar and spindle-associated protein 1	NUSAP1	7	32300000	2.9926	0.153275	Others
Calmodulin-regulated spectrin-associated protein 2	CAMSAP2	8	24400000	2.9902	0.153813	Others
Serine/arginine-rich splicing factor 3	SRSF3	6	263000000	2.9838	0.476876	Others
Dolichyl-diphosphooligosaccharide--protein glycosyltransferase subunit STT3B	STT3B	2	15400000	2.9782	0.263819	ER proteins
WD repeat-containing protein 36	WDR36	2	3880000	2.9751	0.264744	Nucleolar proteins and proteins involved in ribosome biogenesis
Polypyrimidine tract-binding protein 3	PTBP3	3	27100000	2.9734	0.157621	Others
Eukaryotic translation initiation factor 3 subunit L	EIF3L	22	676000000	2.9714	0.815958	Others
Bifunctional lysine-specific demethylase and histidyl-hydroxylase MINA	MINA	8	41100000	2.9667	0.159159	Nucleolar proteins and proteins involved in ribosome biogenesis
Replication factor C subunit 1	RFC1	10	79000000	2.9623	0.281974	Others
UPF0568 protein C14orf166	C14orf166	16	1020000000	2.9477	0.819207	Others
OTU domain-containing protein 4	OTUD4	2	11600000	2.9463	0.273443	Others
Kinesin-like protein KIF2A	KIF2A	13	350000000	2.9371	0.489518	Others
Serine--tRNA ligase, cytoplasmic	SARS	4	14900000	2.9325	0.277679	Others
Mediator of RNA polymerase II transcription subunit 12	MED12	5	16100000	2.9297	0.278545	Others
Transmembrane and coiled-coil domain-containing protein 1	TMCO1	3	22800000	2.929	0.168028	ER proteins
Transcriptional activator protein Pur-beta	PURB	7	245000000	2.9234	0.49326	Others
tRNA-splicing ligase RtcB homolog	RTCB	22	2050000000	2.9163	0.823515	Others
Eukaryotic translation initiation factor 3 subunit M	EIF3M	9	314000000	2.915	0.495562	Others
Translation machinery-associated protein 16	TMA16	2	19400000	2.8929	0.290084	Nucleolar proteins and proteins involved in ribosome biogenesis
Eukaryotic translation initiation factor 3 subunit F	EIF3F	6	376000000	2.8891	0.502697	Others
Inhibitor of nuclear factor kappa-B kinase-interacting protein	IKBIP	4	104000000	2.8847	0.303672	Others
Flap endonuclease 1	FEN1	8	253000000	2.881	0.504939	Others
E3 ubiquitin/ISG15 ligase TRIM25	TRIM25	17	423000000	2.8769	0.506076	Others
TRMT1-like protein	TRMT1L	8	138000000	2.875	0.30646	Others
Golgi membrane protein 1	GOLM1	2	9060000	2.8636	0.299498	Others
Polymerase I and transcript release factor	PTRF	9	800000000	2.8631	0.830827	Others
DNA-3-methyladenine glycosylase	MPG	5	37700000	2.8503	0.187728	Others
La-related protein 7	LARP7	4	55800000	2.8413	0.316279	Others
GTP-binding protein 1	GTPBP1	7	51200000	2.8395	0.19056	Others
Nuclease EXOG, mitochondrial	EXOG	3	7900000	2.8378	0.307955	Others
N-acylneuraminate cytidylyltransferase	CMAS	10	91700000	2.8378	0.317311	Others
Heterogeneous nuclear ribonucleoprotein A/B	HNRNPAB	4	144000000	2.8368	0.517267	Others
RRP12-like protein	RRP12	14	94100000	2.8299	0.319647	Nucleolar proteins and proteins involved in ribosome biogenesis
Paraspeckle component 1	PSPC1	7	163000000	2.8283	0.519655	Others
Kinesin-like protein KIFC1	KIFC1	11	111000000	2.8263	0.320715	Others
Eukaryotic translation initiation factor 3 subunit H	EIF3H	10	220000000	2.8248	0.520641	Others
Heat shock 70 kDa protein 14	HSPA14	14	204000000	2.8223	0.521345	Others
Alpha-taxilin	TXLNA	19	884000000	2.812	0.837865	Others
E3 ubiquitin-protein ligase DTX3L	DTX3L	2	12600000	2.8098	0.317311	Others
Vesicle transport through interaction with t-SNAREs homolog 1B	VTI1B	3	10200000	2.8094	0.317445	Others
ATP-dependent RNA helicase DDX55	DDX55	4	19600000	2.8077	0.31802	Others
Guanine nucleotide-binding protein-like 3	GNL3	2	9640000	2.7988	0.321036	Nucleolar proteins and proteins involved in ribosome biogenesis
E3 ubiquitin-protein ligase MYCBP2	MYCBP2	5	66900000	2.7871	0.332499	Others
Zinc finger protein-like 1	ZFPL1	4	21500000	2.786	0.20505	Others
Cold shock domain-containing protein E1	CSDE1	18	364000000	2.7859	0.531654	Others
Microtubule-associated protein 1A;MAP1A heavy chain;MAP1 light chain LC2	MAP1A	15	68600000	2.7828	0.333808	Others
rRNA methyltransferase 3, mitochondrial	RNMTL1	4	36100000	2.7804	0.206612	Others
Transcription initiation factor IIE subunit beta	GTF2E2	2	10000000	2.7756	0.328987	Others
Ubiquitin-associated protein 2	UBAP2	10	103000000	2.7699	0.337756	Others
Lys-63-specific deubiquitinase BRCC36	BRCC3	3	29800000	2.7553	0.213719	Others
Squalene synthase	FDFT1	4	32100000	2.7517	0.214752	Others
Probable ATP-dependent RNA helicase DDX43	DDX43	3	8340000	2.7516	0.337346	Others
Delta(3,5)-Delta(2,4)-dienoyl-CoA isomerase, mitochondrial	ECH1	5	28600000	2.7495	0.215386	Others
Lamin-B receptor	LBR	2	12000000	2.7457	0.339421	Others
Probable ATP-dependent RNA helicase DDX6	DDX6	15	991000000	2.7443	0.847208	Others
Proteasome subunit beta type-8	PSMB8	6	224000000	2.7406	0.544627	Proteasome
3-5 exoribonuclease 1	ERI1	4	45200000	2.735	0.219594	Others
Coiled-coil domain-containing protein 47	CCDC47	4	16200000	2.7345	0.343384	ER proteins
Laminin subunit alpha-5	LAMA5	7	24300000	2.7339	0.219916	Others
Eukaryotic translation initiation factor 3 subunit B	EIF3B	25	1060000000	2.7338	0.848659	Others
Histone H1,1	HIST1H1A	2	78100000	2.7268	0.351164	Others
Eukaryotic translation initiation factor 3 subunit K	EIF3K	5	192000000	2.7232	0.549652	Others
AP-2 complex subunit alpha-1;AP-2 complex subunit alpha-2	AP2A1;AP2A2	3	41300000	2.723	0.223121	Others
A-kinase anchor protein 9	AKAP9	14	43300000	2.7208	0.223772	Others
Guanine nucleotide-binding protein-like 3-like protein	GNL3L	4	16800000	2.71	0.352154	Nucleolar proteins and proteins involved in ribosome biogenesis
E3 ubiquitin-protein ligase HERC2	HERC2	2	7180000	2.7063	0.353491	Others
Diacylglycerol kinase alpha	DGKA	4	19200000	2.7005	0.229843	Others
Nuclear cap-binding protein subunit 1	NCBP1	6	56200000	2.6996	0.359797	Others
CGG triplet repeat-binding protein 1	CGGBP1	5	105000000	2.6992	0.359925	Others
EGF-like repeat and discoidin I-like domain-containing protein 3	EDIL3	2	9520000	2.6977	0.35661	Others
Histone H1,2	HIST1H1C	1	3030000000	2.6966	0.853804	Others
Heterogeneous nuclear ribonucleoprotein M	HNRNPM	38	5600000000	2.6925	0.854371	Others
Heterogeneous nuclear ribonucleoprotein U-like protein 1	HNRNPUL1	6	41700000	2.6901	0.232999	Others
Protein lin-28 homolog B	LIN28B	3	16100000	2.6858	0.360955	Others
Saccharopine dehydrogenase-like oxidoreductase	SCCPDH	4	34000000	2.6822	0.235416	Others
Eukaryotic translation initiation factor 2-alpha kinase 4	EIF2AK4	2	4560000	2.6803	0.362974	Others
OTU domain-containing protein 6B	OTUD6B	4	27900000	2.6732	0.238192	Others
Coiled-coil domain-containing protein 84	CCDC84	5	35000000	2.6707	0.238967	Others
Mediator of RNA polymerase II transcription subunit 17	MED17	3	22200000	2.6693	0.239401	Others
Polypeptide N-acetylgalactosaminyltransferase 2;Polypeptide N-acetylgalactosaminyltransferase 2 soluble form	GALNT2	3	19700000	2.6687	0.239588	Others
Calcium uptake protein 2, mitochondrial	MICU2	5	48400000	2.668	0.239806	Others
Melanoma-associated antigen D1	MAGED1	3	14600000	2.654	0.372728	Others
Presequence protease, mitochondrial	PITRM1	2	377000000	2.6436	0.572924	Others
Cytoplasmic dynein 1 heavy chain 1	DYNC1H1	58	565000000	2.6358	0.862226	Others
Annexin A6	ANXA6	5	37700000	2.6315	0.251353	Others
Heterogeneous nuclear ribonucleoprotein D0	HNRNPD	13	2910000000	2.6305	0.862961	Others
5-methylcytosine rRNA methyltransferase NSUN4	NSUN4	9	98800000	2.6251	0.384117	Nucleolar proteins and proteins involved in ribosome biogenesis
Procollagen galactosyltransferase 1	COLGALT1	8	178000000	2.6251	0.578399	Others
Methyltransferase-like protein 17, mitochondrial	METTL17	3	20900000	2.619	0.255395	Others
Probable peptidyl-tRNA hydrolase	PTRH1	2	15900000	2.6145	0.387678	Others
Methyltransferase-like protein 16	METTL16	3	10800000	2.6041	0.391674	Others
Heterogeneous nuclear ribonucleoprotein A1;Heterogeneous nuclear ribonucleoprotein A1, N-terminally processed;Heterogeneous nuclear ribonucleoprotein A1-like 2	HNRNPA1;HNRNPA1L2	16	4030000000	2.5999	0.867207	Others
Thymocyte nuclear protein 1	THYN1	3	10400000	2.5952	0.395114	Others
Serine/threonine-protein kinase MRCK beta	CDC42BPB	1	2560000	2.5947	0.395308	Others
SLAIN motif-containing protein 2	SLAIN2	6	78200000	2.5858	0.397341	Others
RNA-binding protein NOB1	NOB1	2	15600000	2.5802	0.400952	Nucleolar proteins and proteins involved in ribosome biogenesis
Leucine zipper protein 1	LUZP1	5	32800000	2.5793	0.268531	Others
Interleukin enhancer-binding factor 2	ILF2	20	2340000000	2.5756	0.870581	Others
DNA topoisomerase 2-alpha	TOP2A	5	19400000	2.5639	0.407355	Others
Heterogeneous nuclear ribonucleoprotein A0	HNRNPA0	7	493000000	2.5575	0.598612	Others
Protein flightless-1 homolog	FLII	14	93000000	2.5531	0.599938	Others
Procollagen-lysine,2-oxoglutarate 5-dioxygenase 1	PLOD1	10	258000000	2.5505	0.600723	ER proteins
Histone H1,0;Histone H1,0, N-terminally processed	H1F0	2	70300000	2.5456	0.411149	Others
Nuclear cap-binding protein subunit 2	NCBP2	2	33100000	2.5427	0.281047	Others
Melanoma-associated antigen G1	NDNL2	2	5570000	2.5401	0.416812	Others
Magnesium transporter protein 1	MAGT1	2	3740000	2.54	0.416852	Others
Rho guanine nucleotide exchange factor 2	ARHGEF2	10	118000000	2.5363	0.414384	Others
ATP-dependent RNA helicase DDX24	DDX24	10	67000000	2.5299	0.416618	Nucleolar proteins and proteins involved in ribosome biogenesis
ATP-dependent DNA helicase Q1	RECQL	18	421000000	2.5276	0.607653	Others
Prolactin regulatory element-binding protein	PREB	6	28500000	2.5254	0.287098	ER proteins
Chromodomain-helicase-DNA-binding protein 3	CHD3	1	2310000	2.5236	0.423444	Others
Heterogeneous nuclear ribonucleoproteins A2/B1	HNRNPA2B1	20	3210000000	2.5181	0.878574	Others
Polymerase delta-interacting protein 3	POLDIP3	7	69900000	2.5154	0.421707	Others
DNA dC->dU-editing enzyme APOBEC-3C	APOBEC3C	3	74800000	2.5106	0.4234	Others
Translocon-associated protein subunit delta	SSR4	4	122000000	2.5064	0.424884	Others
Terminal uridylyltransferase 7	ZCCHC6	4	7040000	2.5046	0.431157	Others
Basement membrane-specific heparan sulfate proteoglycan core protein;Endorepellin;LG3 peptide	HSPG2	17	49700000	2.5045	0.425557	Others
Glycylpeptide N-tetradecanoyltransferase 2	NMT2	2	5160000	2.4979	0.433896	Others
CCR4-NOT transcription complex subunit 1	CNOT1	9	28500000	2.4944	0.298161	Others
Metalloreductase STEAP3	STEAP3	2	14400000	2.4926	0.43607	Others
Nuclear RNA export factor 1	NXF1	6	66100000	2.4902	0.430638	Others
Peptidyl-prolyl cis-trans isomerase B	PPIB	11	825000000	2.4848	0.883209	ER proteins
U4/U6 small nuclear ribonucleoprotein Prp31	PRPF31	5	35800000	2.4841	0.301898	Others
Double-stranded RNA-specific adenosine deaminase	ADAR	7	54900000	2.4836	0.432995	Others
Structural maintenance of chromosomes protein 6	SMC6	4	15200000	2.4824	0.440271	Others
FH1/FH2 domain-containing protein 1	FHOD1	20	284000000	2.4812	0.621802	Others
DnaJ homolog subfamily B member 12	DNAJB12	4	25400000	2.4791	0.303724	ER proteins
RNA-binding protein 27	RBM27	5	75700000	2.4736	0.43658	Others
Unconventional myosin-Ib	MYO1B	5	25400000	2.4661	0.308505	Others
Ubiquitin carboxyl-terminal hydrolase 7	USP7	19	253000000	2.4657	0.626561	Others
Microtubule-actin cross-linking factor 1, isoforms 1/2/3/5	MACF1	59	328000000	2.4656	0.626592	Others
Dolichyl-diphosphooligosaccharide--protein glycosyltransferase subunit 2	RPN2	5	74900000	2.4647	0.439786	ER proteins
Hyaluronan mediated motility receptor	HMMR	28	809000000	2.4602	0.886636	Others
Myosin light chain 6B	MYL6B	1	4510000	2.4587	0.450122	Others
Medium-chain specific acyl-CoA dehydrogenase, mitochondrial	ACADM	3	8040000	2.4568	0.450917	Others
Translation initiation factor eIF-2B subunit alpha	EIF2B1	12	407000000	2.4482	0.631952	Others
Gem-associated protein 4	GEMIN4	6	23300000	2.4425	0.317311	Others
Replication factor C subunit 3	RFC3	14	354000000	2.4317	0.637053	Others
CLIP-associating protein 1	CLASP1	7	30400000	2.4301	0.322003	Others
Probable ATP-dependent RNA helicase DDX20	DDX20	10	67000000	2.4285	0.452961	Others
Procollagen-lysine,2-oxoglutarate 5-dioxygenase 3	PLOD3	8	132000000	2.4284	0.638075	ER proteins
Ataxin-2-like protein	ATXN2L	11	208000000	2.4266	0.638633	Others
Ankyrin repeat domain-containing protein 17	ANKRD17	6	71600000	2.4259	0.453916	Others
Eukaryotic translation initiation factor 3 subunit D	EIF3D	13	501000000	2.4213	0.640277	Others
Proline-, glutamic acid- and leucine-rich protein 1	PELP1	5	19400000	2.4195	0.326049	Others
Engulfment and cell motility protein 2	ELMO2	5	43800000	2.4185	0.326433	Others
AFG3-like protein 2	AFG3L2	19	259000000	2.4181	0.64127	Others
Serine/threonine-protein phosphatase PP1-gamma catalytic subunit	PPP1CC	2	54700000	2.4164	0.457414	Others
cAMP-dependent protein kinase catalytic subunit alpha;cAMP-dependent protein kinase catalytic subunit beta	PRKACA;PRKACB	3	37900000	2.4111	0.32928	Others
U1 small nuclear ribonucleoprotein A	SNRPA	4	164000000	2.4097	0.643881	Others
Agrin;Agrin N-terminal 110 kDa subunit;Agrin C-terminal 110 kDa subunit;Agrin C-terminal 90 kDa fragment;Agrin C-terminal 22 kDa fragment	AGRN	9	29300000	2.4044	0.331871	Others
Transmembrane protein 2	TMEM2	2	4490000	2.4008	0.474706	Others
Pumilio homolog 1	PUM1	1	27400000	2.3977	0.334475	Others
Tripartite motif-containing protein 3	TRIM3	2	9610000	2.3971	0.476301	Others
Mitochondrial import inner membrane translocase subunit TIM16	PAM16	2	14000000	2.3968	0.476431	Others
Dolichyl-diphosphooligosaccharide--protein glycosyltransferase 48 kDa subunit	DDOST	13	531000000	2.3948	0.648523	ER proteins
Pumilio domain-containing protein KIAA0020	KIAA0020	2	7670000	2.3853	0.48141	Nucleolar proteins and proteins involved in ribosome biogenesis
Uncharacterized protein C15orf52	C15orf52	2	9750000	2.3842	0.481888	Others
Testis-expressed sequence 10 protein	TEX10	5	21800000	2.3839	0.339881	Nucleolar proteins and proteins involved in ribosome biogenesis
DnaJ homolog subfamily A member 3, mitochondrial	DNAJA3	5	54600000	2.3777	0.471821	Others
Enoyl-CoA delta isomerase 2, mitochondrial	ECI2	4	14000000	2.3758	0.485544	Others
U1 small nuclear ribonucleoprotein C	SNRPC	2	43300000	2.3711	0.344945	Others
Heterogeneous nuclear ribonucleoprotein K	HNRNPK	19	2860000000	2.3698	0.899246	Others
WD repeat-containing protein 92	WDR92	6	61000000	2.3592	0.478795	Others
Mortality factor 4-like protein 1	MORF4L1	4	35900000	2.3544	0.351623	Others
Transmembrane protein 109	TMEM109	3	71500000	2.3519	0.481562	Others
Sterile alpha motif domain-containing protein 9	SAMD9	2	1780000	2.347	0.498194	Others
RNA polymerase II-associated protein 3	RPAP3	11	93800000	2.3457	0.48392	Others
DDB1- and CUL4-associated factor 13	DCAF13	2	5270000	2.345	0.499079	Others
HBS1-like protein	HBS1L	2	5080000	2.344	0.499522	Others
General transcription factor 3C polypeptide 3	GTF3C3	3	9540000	2.3328	0.504495	Nucleolar proteins and proteins involved in ribosome biogenesis
Heat shock 70 kDa protein 6;Putative heat shock 70 kDa protein 7	HSPA6;HSPA7	1	3020000000	2.3265	0.905295	Others
Leucine-rich PPR motif-containing protein, mitochondrial	LRPPRC	26	542000000	2.3251	0.905491	Others
General transcription factor 3C polypeptide 1	GTF3C1	10	33200000	2.3218	0.364895	Nucleolar proteins and proteins involved in ribosome biogenesis
SRA stem-loop-interacting RNA-binding protein, mitochondrial	SLIRP	3	48700000	2.3213	0.493257	Others
General transcription factor 3C polypeptide 4	GTF3C4	3	30600000	2.3193	0.365925	Others
Elongation factor 1-alpha 2	EEF1A2	3	229000000	2.3172	0.672915	Others
tRNA (uracil-5-)-methyltransferase homolog A	TRMT2A	3	14000000	2.313	0.513351	Others
Protein unc-13 homolog D	UNC13D	3	7480000	2.3064	0.516321	Others
Dolichyl-diphosphooligosaccharide--protein glycosyltransferase subunit 1	RPN1	24	1020000000	2.2962	0.909531	ER proteins
Aspartate--tRNA ligase, mitochondrial	DARS2	10	139000000	2.2958	0.679704	Others
ATP-dependent DNA helicase Q4	RECQL4	3	6640000	2.2936	0.522105	Others
Rab GDP dissociation inhibitor alpha	GDI1	1	3160000	2.2865	0.525329	Others
tRNA (adenine(58)-N(1))-methyltransferase non-catalytic subunit TRM6	TRMT6	2	6380000	2.2849	0.526056	Others
H/ACA ribonucleoprotein complex subunit 1	GAR1	2	37200000	2.2842	0.380585	Nucleolar proteins and proteins involved in ribosome biogenesis
Bystin	BYSL	4	19600000	2.2801	0.382321	Nucleolar proteins and proteins involved in ribosome biogenesis
Protein SMG8	SMG8	3	14200000	2.2796	0.528471	Others
Ezrin	EZR	13	500000000	2.2774	0.685562	Others
CCR4-NOT transcription complex subunit 2	CNOT2	2	7380000	2.2721	0.531897	Others
Monoacylglycerol lipase ABHD12	ABHD12	6	33600000	2.2707	0.386318	Others
Phenylalanine--tRNA ligase beta subunit	FARSB	25	2130000000	2.2704	0.91314	Others
Pre-rRNA-processing protein TSR1 homolog	TSR1	6	84700000	2.2685	0.513788	Nucleolar proteins and proteins involved in ribosome biogenesis
Monocarboxylate transporter 1	SLC16A1	2	21500000	2.2515	0.394562	Others
Asparagine--tRNA ligase, cytoplasmic	NARS	15	467000000	2.2459	0.695635	Others
Probable 28S rRNA (cytosine-C(5))-methyltransferase;Putative methyltransferase NSUN5C	NSUN5;NSUN5P2	6	21400000	2.2443	0.397681	Nucleolar proteins and proteins involved in ribosome biogenesis
Ribosomal RNA processing protein 1 homolog B	RRP1B	5	31700000	2.2426	0.398419	Nucleolar proteins and proteins involved in ribosome biogenesis
Ribosome biogenesis protein BRX1 homolog	BRIX1	2	21200000	2.2422	0.398593	Nucleolar proteins and proteins involved in ribosome biogenesis
Coiled-coil and C2 domain-containing protein 1A	CC2D1A	5	13500000	2.2418	0.545852	Others
H/ACA ribonucleoprotein complex subunit 4	DKC1	5	18300000	2.2408	0.399202	Nucleolar proteins and proteins involved in ribosome biogenesis
UPF0488 protein C8orf33	C8orf33	2	16100000	2.2311	0.550823	Others
Eukaryotic peptide chain release factor subunit 1	ETF1	5	54800000	2.2263	0.530512	Others
RNA-binding protein 42	RBM42	2	5960000	2.2252	0.553573	Others
CDK5 regulatory subunit-associated protein 3	CDK5RAP3	5	28300000	2.2187	0.408889	Others
Protein FAM83D	FAM83D	6	22700000	2.2163	0.40995	Others
DnaJ homolog subfamily C member 13	DNAJC13	17	62400000	2.2132	0.535759	Others
Erlin-1	ERLIN1	4	236000000	2.2132	0.706149	ER proteins
rRNA methyltransferase 1, mitochondrial	MRM1	4	56100000	2.2128	0.535919	Others
Sec1 family domain-containing protein 1	SCFD1	5	26300000	2.2111	0.412252	Others
Sister chromatid cohesion protein PDS5 homolog B	PDS5B	7	29600000	2.2094	0.413007	Others
Peroxidasin homolog	PXDN	2	4550000	2.2057	0.562711	Others
ATP-dependent RNA helicase DDX18	DDX18	11	92200000	2.205	0.539056	Nucleolar proteins and proteins involved in ribosome biogenesis
Muscleblind-like protein 2;Muscleblind-like protein 1;Muscleblind-like protein 3	MBNL2;MBNL1;MBNL3	2	12400000	2.2048	0.563135	Others
Ubiquitin carboxyl-terminal hydrolase isozyme L5	UCHL5	2	4180000	2.2009	0.564972	Others
Histone chaperone ASF1A	ASF1A	1	29600000	2.1922	0.420688	Others
Pleckstrin homology domain-containing family A member 5	PLEKHA5	9	51000000	2.1895	0.545317	Others
NADH dehydrogenase [ubiquinone] 1 alpha subcomplex subunit 12	NDUFA12	2	21500000	2.1889	0.422171	Others
U1 small nuclear ribonucleoprotein 70 kDa	SNRNP70	7	46300000	2.1885	0.545723	Others
YTH domain-containing family protein 1	YTHDF1	2	33900000	2.1882	0.422486	Others
E3 ubiquitin-protein ligase TRIM56	TRIM56	7	40200000	2.1874	0.546169	Others
Bifunctional lysine-specific demethylase and histidyl-hydroxylase NO66	NO66	2	25800000	2.1826	0.42501	Others
RNA-binding protein 3	RBM3	3	62100000	2.1819	0.548401	Others
Eukaryotic translation initiation factor 4H	EIF4H	3	37500000	2.1751	0.428406	Others
U3 small nucleolar ribonucleoprotein protein MPP10	MPHOSPH10	3	10100000	2.1748	0.577339	Nucleolar proteins and proteins involved in ribosome biogenesis
RNA-binding protein 14	RBM14	7	56800000	2.1733	0.5519	Others
Emerin	EMD	5	40500000	2.1718	0.429905	Others
Mediator of RNA polymerase II transcription subunit 6	MED6	2	8700000	2.1705	0.579389	Others
Guanine nucleotide-binding protein subunit alpha-12	GNA12	3	12700000	2.1696	0.579818	Others
Hypoxia up-regulated protein 1	HYOU1	2	5210000	2.1679	0.58063	ER proteins
Probable glutathione peroxidase 8	GPX8	4	73500000	2.1678	0.554143	Others
Phenylalanine--tRNA ligase alpha subunit	FARSA	17	1070000000	2.1646	0.927959	Others
Target of EGR1 protein 1	TOE1	5	70800000	2.1593	0.557619	Others
Ras GTPase-activating-like protein IQGAP1	IQGAP1	78	4600000000	2.1574	0.928968	Others
Heterogeneous nuclear ribonucleoprotein H3	HNRNPH3	4	139000000	2.1503	0.726529	Others
Vesicle-associated membrane protein-associated protein A	VAPA	4	210000000	2.1409	0.729592	ER proteins
RNA-binding protein 10	RBM10	4	21800000	2.1407	0.44418	Others
Alpha-(1,6)-fucosyltransferase	FUT8	3	7400000	2.1338	0.597021	Others
Mediator of RNA polymerase II transcription subunit 27	MED27	2	10400000	2.1337	0.597069	Others
Golgin subfamily A member 2	GOLGA2	10	114000000	2.1308	0.569351	Others
Protein LLP homolog	LLPH	3	7560000	2.1271	0.600266	Others
Protein Red	IK	4	25700000	2.1254	0.4513	Others
Exosome component 10	EXOSC10	12	132000000	2.1226	0.735567	Exosome
M-phase phosphoprotein 6	MPHOSPH6	2	42500000	2.1208	0.453454	Nucleolar proteins and proteins involved in ribosome biogenesis
Exosome complex component RRP46	EXOSC5	4	123000000	2.1194	0.574076	Exosome
Protein FAM98B	FAM98B	6	346000000	2.1172	0.737333	Others
Pre-B-cell leukemia transcription factor-interacting protein 1	PBXIP1	3	23900000	2.1169	0.455284	Others
CD9 antigen	CD9	2	6650000	2.1168	0.60527	Others
Plakophilin-2	PKP2	5	60700000	2.1166	0.57524	Others
Golgi apparatus protein 1	GLG1	12	184000000	2.1136	0.738512	Others
Round spermatid basic protein 1	RSBN1	2	9680000	2.1124	0.607413	Others
WD40 repeat-containing protein SMU1;WD40 repeat-containing protein SMU1, N-terminally processed	SMU1	8	49400000	2.1106	0.577737	Others
General transcription factor IIH subunit 4	GTF2H4	3	18900000	2.1096	0.608779	Others
DNA (cytosine-5)-methyltransferase 1	DNMT1	11	91900000	2.1042	0.580406	Others
Nucleolar protein 6	NOL6	3	15000000	2.1038	0.611612	Nucleolar proteins and proteins involved in ribosome biogenesis
LETM1 and EF-hand domain-containing protein 1, mitochondrial	LETM1	2	12900000	2.0997	0.613618	Others
Serine/arginine-rich splicing factor 2	SRSF2	5	613000000	2.0992	0.937131	Others
NADH dehydrogenase [ubiquinone] 1 alpha subcomplex subunit 6	NDUFA6	3	34400000	2.0987	0.46388	Others
Neuroblast differentiation-associated protein AHNAK	AHNAK	179	10600000000	2.0945	0.937791	Others
Heterogeneous nuclear ribonucleoprotein H;Heterogeneous nuclear ribonucleoprotein H, N-terminally processed	HNRNPH1	8	673000000	2.0904	0.938366	Others
Ubiquitin fusion degradation protein 1 homolog	UFD1L	3	33300000	2.0841	0.470841	ER proteins
Ribonuclease P protein subunit p20	POP7	4	51200000	2.078	0.591392	Nucleolar proteins and proteins involved in ribosome biogenesis
Cell differentiation protein RCD1 homolog	RQCD1	3	16700000	2.0766	0.624976	Others
Tropomyosin alpha-1 chain	TPM1	1	3870000	2.0762	0.625174	Others
Sister chromatid cohesion protein PDS5 homolog A	PDS5A	18	155000000	2.0749	0.751216	Others
CUGBP Elav-like family member 1	CELF1	5	23900000	2.0727	0.476316	Others
Ankyrin repeat and KH domain-containing protein 1	ANKHD1	5	23600000	2.0697	0.477763	Others
Fatty acyl-CoA reductase 1	FAR1	2	10500000	2.0653	0.630565	Others
Periodic tryptophan protein 1 homolog	PWP1	3	43400000	2.0628	0.481099	Nucleolar proteins and proteins involved in ribosome biogenesis
RNA binding protein fox-1 homolog 2;RNA binding protein fox-1 homolog 1	RBFOX2;RBFOX1	2	17100000	2.0568	0.634783	Others
PIH1 domain-containing protein 1	PIH1D1	5	50600000	2.05	0.603237	Others
AP-2 complex subunit beta;AP-1 complex subunit beta-1	AP2B1;AP1B1	4	20100000	2.0497	0.487467	Others
Kinesin-like protein KIF2C	KIF2C	16	423000000	2.0465	0.760583	Others
Ras GTPase-activating-like protein IQGAP3	IQGAP3	22	153000000	2.0445	0.761244	Others
Heterogeneous nuclear ribonucleoprotein A3	HNRNPA3	15	633000000	2.0439	0.944894	Others
Cell division cycle and apoptosis regulator protein 1	CCAR1	3	19900000	2.0434	0.490546	Others
Mediator of RNA polymerase II transcription subunit 30	MED30	2	15000000	2.0379	0.644205	Others
Protein O-linked-mannose beta-1,4-N-acetylglucosaminyltransferase 2	POMGNT2	2	12900000	2.0358	0.645255	Others
NADH dehydrogenase [ubiquinone] iron-sulfur protein 5	NDUFS5	2	13600000	2.0336	0.646356	Others
Septin-10	2010-09-01	6	70000000	2.0321	0.610865	Others
DAZ-associated protein 1	DAZAP1	4	21600000	2.0308	0.496735	Others
Histone acetyltransferase p300	EP300	1	2720000	2.0257	0.650317	Others
Eukaryotic translation initiation factor 6	EIF6	6	318000000	2.022	0.768691	Others
Lethal(2) giant larvae protein homolog 1	LLGL1	3	18600000	2.0164	0.503859	Others
pre-rRNA processing protein FTSJ3	FTSJ3	8	48400000	2.0033	0.623227	Nucleolar proteins and proteins involved in ribosome biogenesis
Flavin reductase (NADPH)	BLVRB	3	33800000	2.0007	0.511687	Others
Band 4,1-like protein 5	EPB41L5	2	5830000	1.999	0.663775	Others
Clathrin light chain A	CLTA	2	96200000	1.9973	0.625815	Others
Collagen alpha-2(IV) chain;Canstatin	COL4A2	2	8400000	1.9952	0.6657	Others
Cytochrome b5 type B	CYB5B	2	17000000	1.9947	0.665953	Others
Apoptosis inhibitor 5	API5	3	13700000	1.9901	0.668286	Others
Cell division cycle protein 20 homolog	CDC20	5	24200000	1.9853	0.519426	Others
Squamous cell carcinoma antigen recognized by T-cells 3	SART3	4	37000000	1.9852	0.519477	Others
HLA class I histocompatibility antigen, B-45 alpha chain;HLA class I histocompatibility antigen, B-44 alpha chain	HLA-B	1	23700000	1.9805	0.521851	Others
Microtubule-associated protein 4	MAP4	49	4840000000	1.9803	0.953828	Others
cAMP-dependent protein kinase type II-alpha regulatory subunit	PRKAR2A	7	97100000	1.9769	0.634652	Others
39S ribosomal protein L22, mitochondrial	MRPL22	4	25200000	1.9753	0.524484	Others
Septin-11	SEPT11	11	270000000	1.9745	0.784484	Others
RNA-binding protein EWS	EWSR1	5	483000000	1.9728	0.785051	Others
Pleiotropic regulator 1	PLRG1	2	4830000	1.9692	0.678925	Others
Endoplasmic reticulum mannosyl-oligosaccharide 1,2-alpha-mannosidase	MAN1B1	3	17400000	1.9688	0.527785	ER proteins
Ribonuclease P protein subunit p40	RPP40	4	32300000	1.9659	0.529261	Nucleolar proteins and proteins involved in ribosome biogenesis
Aurora kinase B	AURKB	1	3100000	1.9658	0.680662	Others
Transcription elongation regulator 1	TCERG1	18	247000000	1.965	0.787653	Others
tRNA pseudouridine synthase A, mitochondrial	PUS1	8	112000000	1.9643	0.640137	Others
ATP-dependent RNA helicase DDX42	DDX42	5	35700000	1.9595	0.532527	Others
Leucine-rich repeat flightless-interacting protein 1	LRRFIP1	13	173000000	1.9583	0.789891	Others
Probable ATP-dependent RNA helicase DDX27	DDX27	5	51600000	1.9568	0.64341	Nucleolar proteins and proteins involved in ribosome biogenesis
Integrator complex subunit 1	INTS1	7	13900000	1.956	0.685678	Others
Serine-threonine kinase receptor-associated protein	STRAP	18	791000000	1.9547	0.957426	Others
U2 snRNP-associated SURP motif-containing protein	U2SURP	5	27300000	1.9544	0.535136	Others
Protein transport protein Sec31A	SEC31A	2	21100000	1.9525	0.53611	ER proteins
Fibrillin-2	FBN2	5	12700000	1.9497	0.68891	Others
Tetratricopeptide repeat protein 37	TTC37	2	4420000	1.9497	0.68891	Others
Tubulin gamma-1 chain;Tubulin gamma-2 chain	TUBG1;TUBG2	15	313000000	1.948	0.793334	Others
Superkiller viralicidic activity 2-like 2	SKIV2L2	14	158000000	1.9469	0.793701	Nucleolar proteins and proteins involved in ribosome biogenesis
Calnexin	CANX	5	59000000	1.9455	0.648356	ER proteins
Pre-mRNA-splicing factor SPF27	BCAS2	5	178000000	1.9455	0.79417	Nucleolar proteins and proteins involved in ribosome biogenesis
Small kinetochore-associated protein	KNSTRN	4	95000000	1.9356	0.652702	Others
BUB3-interacting and GLEBS motif-containing protein ZNF207	ZNF207	5	193000000	1.9339	0.798053	Others
RNA-binding protein 34	RBM34	3	7210000	1.9316	0.698227	Nucleolar proteins and proteins involved in ribosome biogenesis
GTP-binding protein SAR1a;GTP-binding protein SAR1b	SAR1A;SAR1B	2	21500000	1.9283	0.548589	Others
Exocyst complex component 7	EXOC7	5	30900000	1.9266	0.549471	Others
SNW domain-containing protein 1	SNW1	5	64300000	1.9261	0.656883	Others
Exocyst complex component 3	EXOC3	2	10300000	1.9186	0.704947	Others
Phosphatidate phosphatase LPIN1	LPIN1	2	6340000	1.914	0.70733	Others
Myb-binding protein 1A	MYBBP1A	12	56200000	1.9134	0.662489	Nucleolar proteins and proteins involved in ribosome biogenesis
Exosome complex component CSL4	EXOSC1	4	94600000	1.9118	0.663197	Exosome
Annexin A5	ANXA5	8	176000000	1.9077	0.806843	Others
Phosphatidylinositol 4-phosphate 5-kinase type-1 alpha	PIP5K1A	3	63900000	1.9069	0.665366	Others
Talin-1	TLN1	26	134000000	1.9056	0.807548	Others
NADH dehydrogenase [ubiquinone] 1 alpha subcomplex subunit 13	NDUFA13	3	37400000	1.9055	0.560477	Others
Lon protease homolog, mitochondrial	LONP1	8	52100000	1.9045	0.66643	Others
Transcription termination factor 4, mitochondrial;mTERF domain-containing protein 2 processed	MTERF4	2	16400000	1.9044	0.561053	Others
Serine hydroxymethyltransferase, mitochondrial	SHMT2	9	142000000	1.9	0.80943	Others
DnaJ homolog subfamily A member 2	DNAJA2	8	171000000	1.8962	0.810708	Others
Lysyl oxidase homolog 2	LOXL2	3	15400000	1.8959	0.716736	Others
Ankycorbin	RAI14	7	43900000	1.8946	0.566203	Others
RNA-binding protein 26	RBM26	1	7020000	1.8937	0.717882	Others
39S ribosomal protein L47, mitochondrial	MRPL47	5	17600000	1.8871	0.721324	Others
Nucleolar protein 58	NOP58	5	49500000	1.8867	0.570372	Nucleolar proteins and proteins involved in ribosome biogenesis
GTP-binding protein 10	GTPBP10	8	51700000	1.8833	0.675852	Others
Prohibitin	PHB	14	2190000000	1.8798	0.967958	Others
TRIO and F-actin-binding protein	TRIOBP	5	24300000	1.8791	0.574395	Others
Collagen alpha-1(VI) chain	COL6A1	2	9800000	1.8775	0.726341	Others
Prolyl 4-hydroxylase subunit alpha-2	P4HA2	4	17300000	1.8773	0.57535	ER proteins
Protein SDA1 homolog	SDAD1	3	31800000	1.8768	0.575615	Nucleolar proteins and proteins involved in ribosome biogenesis
Hydroxymethylglutaryl-CoA synthase, cytoplasmic	HMGCS1	9	102000000	1.8766	0.678841	Others
Large neutral amino acids transporter small subunit 1	SLC7A5	2	13400000	1.8737	0.728331	Others
Secernin-1	SCRN1	2	4590000	1.8732	0.728592	Others
Polyadenylate-binding protein-interacting protein 1	PAIP1	3	64100000	1.8712	0.681253	Others
RNA-binding motif, single-stranded-interacting protein 3	RBMS3	1	3590000	1.8691	0.730741	Others
Gem-associated protein 6	GEMIN6	3	17100000	1.8683	0.73116	Others
Endoplasmin	HSP90B1	15	365000000	1.8672	0.820477	ER proteins
Pre-mRNA-processing factor 19	PRPF19	15	727000000	1.8652	0.970011	Others
Cancer/testis antigen family 45 member A2;Cancer/testis antigen family 45 member A9;Cancer/testis antigen family 45 member A8;Cancer/testis antigen family 45 member A10;Cancer/testis antigen family 45 member A3;Cancer/testis antigen family 45 member A1;Cancer/testis antigen family 45 member A7;Cancer/testis antigen family 45 member A5;Cancer/testis antigen family 45 member A6	CT45A2;CT45A9;CT45A8;CT45A10;CT45A3;CT45A1;CT45A7;CT45A5;CT45A6	3	57300000	1.86	0.686267	Others
Tyrosine--tRNA ligase, cytoplasmic;Tyrosine--tRNA ligase, cytoplasmic, N-terminally processed	YARS	4	17400000	1.8598	0.584673	Others
Cell division cycle 5-like protein	CDC5L	15	189000000	1.8583	0.823481	Others
Laminin subunit gamma-1	LAMC1	11	78000000	1.8582	0.687074	Others
Pre-mRNA-splicing factor 38B	PRPF38B	2	9390000	1.8568	0.737199	Others
Putative protein FAM10A4;Hsc70-interacting protein;Putative protein FAM10A5	ST13P4;ST13;ST13P5	3	45300000	1.8556	0.688241	Others
NADH dehydrogenase [ubiquinone] 1 alpha subcomplex subunit 9, mitochondrial	NDUFA9	9	125000000	1.8529	0.825304	Others
Spermatogenesis-associated protein 5-like protein 1	SPATA5L1	6	29300000	1.8471	0.591482	Nucleolar proteins and proteins involved in ribosome biogenesis
DnaJ homolog subfamily C member 1	DNAJC1	2	3570000	1.8449	0.743465	Others
Chromosome-associated kinesin KIF4A	KIF4A	19	249000000	1.8435	0.828481	Others
Sperm-associated antigen 5	SPAG5	17	205000000	1.8412	0.829259	Others
Annexin A8-like protein 2;Annexin A8	ANXA8L2;ANXA8	6	70400000	1.8411	0.69476	Others
U4/U6,U5 tri-snRNP-associated protein 1	SART1	13	210000000	1.8381	0.830307	Others
ATP-dependent RNA helicase DDX50	DDX50	2	7360000	1.8349	0.748744	Nucleolar proteins and proteins involved in ribosome biogenesis
4F2 cell-surface antigen heavy chain	SLC3A2	9	173000000	1.8343	0.831593	Others
N-alpha-acetyltransferase 15, NatA auxiliary subunit	NAA15	3	15700000	1.8342	0.749114	Others
DnaJ homolog subfamily B member 2	DNAJB2	3	26400000	1.8341	0.59849	ER proteins
E3 ubiquitin-protein ligase UBR4	UBR4	24	95600000	1.8248	0.702114	Others
NADH dehydrogenase [ubiquinone] 1 alpha subcomplex subunit 8	NDUFA8	3	19600000	1.8241	0.603906	Others
Erlin-2	ERLIN2	4	36800000	1.8211	0.605535	ER proteins
Serine/threonine-protein kinase MARK2	MARK2	6	50900000	1.8201	0.70424	Others
Activated RNA polymerase II transcriptional coactivator p15	SUB1	2	1120000000	1.8186	0.976567	Others
Calreticulin	CALR	10	169000000	1.818	0.837113	ER proteins
39S ribosomal protein L28, mitochondrial	MRPL28	3	12900000	1.8157	0.758912	Others
Replication factor C subunit 2	RFC2	11	472000000	1.8154	0.837994	Others
39S ribosomal protein L23, mitochondrial	MRPL23	4	45900000	1.8132	0.707366	Others
Prohibitin-2	PHB2	13	2020000000	1.8127	0.977397	Others
Unconventional myosin-Ic	MYO1C	5	15900000	1.8073	0.613054	Others
FACT complex subunit SPT16	SUPT16H	7	26000000	1.8067	0.613382	Others
Lysine--tRNA ligase	KARS	32	4060000000	1.8062	0.978312	Others
BRCA1-A complex subunit BRE	BRE	2	17200000	1.8013	0.616336	Others
Calcium homeostasis endoplasmic reticulum protein	CHERP	4	17000000	1.7997	0.767418	ER proteins
Protein NipSnap homolog 1	NIPSNAP1	5	259000000	1.7987	0.843659	Others
Protein FAM98C	FAM98C	8	96800000	1.7953	0.715496	Others
Glucosidase 2 subunit beta	PRKCSH	2	7910000	1.7942	0.770348	ER proteins
BAG family molecular chaperone regulator 2	BAG2	12	333000000	1.7941	0.845221	Others
Replication factor C subunit 5	RFC5	16	497000000	1.7928	0.845663	Others
Cancer-related nucleoside-triphosphatase	NTPCR	7	127000000	1.7905	0.846444	Others
High mobility group protein B1;Putative high mobility group protein B1-like 1	HMGB1;HMGB1P1	3	129000000	1.79	0.846614	Others
Transmembrane emp24 domain-containing protein 9	TMED9	2	35200000	1.7826	0.626613	Others
Importin subunit alpha-1	KPNA2	17	658000000	1.7814	0.981801	Others
DNA-directed RNA polymerase I subunit RPA1	POLR1A	4	8700000	1.7782	0.778891	Nucleolar proteins and proteins involved in ribosome biogenesis
Serine/arginine repetitive matrix protein 1	SRRM1	3	13100000	1.7774	0.779319	Others
Probable 28S rRNA (cytosine(4447)-C(5))-methyltransferase	NOP2	14	261000000	1.7748	0.851781	Nucleolar proteins and proteins involved in ribosome biogenesis
Phosphoglycerate mutase 1	PGAM1	7	112000000	1.7732	0.725579	Others
Transforming growth factor beta-2;Latency-associated peptide	TGFB2	2	13800000	1.7714	0.78253	Others
WD repeat-containing protein 48	WDR48	3	8700000	1.7702	0.783173	Others
SAGA-associated factor 29 homolog	CCDC101	2	8160000	1.7694	0.783601	Others
Vesicle-associated membrane protein-associated protein B/C	VAPB	4	24700000	1.7686	0.634356	Others
RNA-binding motif protein, X chromosome;RNA-binding motif protein, X chromosome, N-terminally processed;RNA binding motif protein, X-linked-like-1	RBMX;RBMXL1	4	139000000	1.7678	0.854163	Others
U3 small nucleolar ribonucleoprotein protein IMP4	IMP4	4	23100000	1.7677	0.728096	Nucleolar proteins and proteins involved in ribosome biogenesis
Dolichol-phosphate mannosyltransferase subunit 1	DPM1	8	336000000	1.7629	0.855831	Others
Septin-7	2007-09-01	15	709000000	1.7627	0.984433	Others
Programmed cell death protein 4	PDCD4	3	12200000	1.7626	0.787247	Others
Prefoldin subunit 2	PFDN2	4	121000000	1.7625	0.730478	Others
Calponin-1	CNN1	2	22900000	1.7616	0.638242	Others
Protein LSM12 homolog	LSM12	5	267000000	1.7613	0.856375	Others
Replication factor C subunit 4	RFC4	17	577000000	1.7612	0.984644	Others
Dehydrogenase/reductase SDR family member 2, mitochondrial	DHRS2	12	3700000000	1.7576	0.985151	Others
Histone chaperone ASF1B	ASF1B	2	40100000	1.7569	0.640857	Others
Nucleoplasmin-3	NPM3	5	237000000	1.7525	0.859373	Nucleolar proteins and proteins involved in ribosome biogenesis
Polyadenylate-binding protein 2	PABPN1	5	134000000	1.7513	0.859782	Others
Leucine--tRNA ligase, cytoplasmic	LARS	39	1670000000	1.7512	0.986051	Others
Gamma-tubulin complex component 2	TUBGCP2	11	94000000	1.7484	0.736951	Others
Coatomer subunit alpha;Xenin;Proxenin	COPA	19	140000000	1.7482	0.860838	Others
Peptide deformylase, mitochondrial	PDF	2	2760000	1.7478	0.795196	Others
Poly [ADP-ribose] polymerase 4	PARP4	3	6070000	1.7423	0.798156	Others
Voltage-dependent anion-selective channel protein 1	VDAC1	8	147000000	1.7391	0.863941	Others
Gamma-tubulin complex component 4	TUBGCP4	3	23100000	1.7383	0.65125	Others
Caseinolytic peptidase B protein homolog	CLPB	2	4650000	1.7378	0.80058	Others
Cyclin-dependent kinase 7	CDK7	4	46300000	1.7377	0.741875	Others
Protein CYR61	CYR61	2	11000000	1.7373	0.800849	Others
Proteasome-associated protein ECM29 homolog	ECM29	3	5050000	1.7351	0.802035	Proteasome
Gamma-tubulin complex component 3	TUBGCP3	8	64600000	1.7345	0.74335	Others
Far upstream element-binding protein 1	FUBP1	3	47000000	1.7336	0.743765	Others
Structural maintenance of chromosomes protein 2	SMC2	42	1370000000	1.7336	0.988528	Others
Bifunctional glutamate/proline--tRNA ligase;Glutamate--tRNA ligase;Proline--tRNA ligase	EPRS	66	3700000000	1.7327	0.988655	Others
UTP--glucose-1-phosphate uridylyltransferase	UGP2	4	28500000	1.7284	0.656809	Others
NADH dehydrogenase [ubiquinone] iron-sulfur protein 3, mitochondrial	NDUFS3	8	128000000	1.726	0.868412	Others
DnaJ homolog subfamily A member 1	DNAJA1	11	570000000	1.7236	0.989936	Others
Guanine nucleotide-binding protein G(I)/G(S)/G(T) subunit beta-1;Guanine nucleotide-binding protein G(I)/G(S)/G(T) subunit beta-2	GNB1;GNB2	5	66800000	1.7156	0.752079	Others
ATP synthase subunit gamma, mitochondrial	ATP5C1	8	154000000	1.7135	0.872681	Others
Apoptosis-inducing factor 1, mitochondrial	AIFM1	3	13200000	1.7111	0.814999	Others
E3 ubiquitin-protein ligase RNF213	RNF213	24	101000000	1.7088	0.755228	Others
Exosome complex component RRP40	EXOSC3	7	131000000	1.7054	0.87545	Exosome
Pescadillo homolog	PES1	10	132000000	1.7046	0.875724	Nucleolar proteins and proteins involved in ribosome biogenesis
General transcription factor 3C polypeptide 5	GTF3C5	6	38600000	1.704	0.757453	Nucleolar proteins and proteins involved in ribosome biogenesis
WD repeat-containing protein 61;WD repeat-containing protein 61, N-terminally processed	WDR61	3	14200000	1.6991	0.821501	Others
Partitioning defective 3 homolog	PARD3	4	14100000	1.6979	0.822151	Others
Putative heat shock protein HSP 90-beta 4	HSP90AB4P	2	38400000	1.6968	0.67468	Others
NADH-ubiquinone oxidoreductase 75 kDa subunit, mitochondrial	NDUFS1	14	280000000	1.696	0.878665	Others
Structural maintenance of chromosomes flexible hinge domain-containing protein 1	SMCHD1	42	388000000	1.6951	0.878973	Others
Glutaminase kidney isoform, mitochondrial	GLS	4	23900000	1.6948	0.675817	Others
Heat shock 70 kDa protein 4	HSPA4	21	507000000	1.6924	0.994327	Others
Focal adhesion kinase 1	PTK2	6	34700000	1.6921	0.677354	Others
Stress-induced-phosphoprotein 1	STIP1	14	430000000	1.6908	0.880445	Others
NADH dehydrogenase [ubiquinone] iron-sulfur protein 6, mitochondrial	NDUFS6	3	14500000	1.6904	0.826222	Others
Threonine--tRNA ligase, cytoplasmic	TARS	8	83000000	1.6899	0.764	Others
Spermatogenesis-associated protein 5	SPATA5	9	118000000	1.6888	0.881129	Nucleolar proteins and proteins involved in ribosome biogenesis
Protein LSM14 homolog A	LSM14A	4	27800000	1.688	0.67969	Others
High mobility group protein B2	HMGB2	2	18300000	1.6852	0.681287	Others
Coatomer subunit beta	COPB1	3	10200000	1.6828	0.830351	Others
CREB-binding protein	CREBBP	2	32300000	1.6819	0.683171	Others
Ras-related protein Rab-1A;Ras-related protein Rab-1B;Putative Ras-related protein Rab-1C	RAB1A;RAB1B;RAB1C	3	52800000	1.6809	0.768189	Others
Glutamine--fructose-6-phosphate aminotransferase [isomerizing] 1	GFPT1	29	1740000000	1.6809	0.995946	Others
CCR4-NOT transcription complex subunit 7	CNOT7	3	24400000	1.6805	0.683971	Others
Coatomer subunit delta	ARCN1	5	22800000	1.6799	0.684314	Others
Eukaryotic translation initiation factor 4E type 2	EIF4E2	3	21200000	1.6768	0.686087	Others
Gem-associated protein 5	GEMIN5	22	263000000	1.6764	0.885375	Others
NADH dehydrogenase [ubiquinone] 1 beta subcomplex subunit 10	NDUFB10	2	39700000	1.6728	0.771964	Others
NADH dehydrogenase [ubiquinone] iron-sulfur protein 2, mitochondrial	NDUFS2	7	80700000	1.6715	0.77257	Others
Glutamate-rich WD repeat-containing protein 1	GRWD1	6	85000000	1.6696	0.773456	Nucleolar proteins and proteins involved in ribosome biogenesis
39S ribosomal protein L49, mitochondrial	MRPL49	3	44900000	1.6669	0.774717	Others
60S ribosome subunit biogenesis protein NIP7 homolog	NIP7	4	65200000	1.6667	0.77481	Nucleolar proteins and proteins involved in ribosome biogenesis
5-3 exoribonuclease 1	XRN1	3	6670000	1.6662	0.839387	Others
Band 4,1-like protein 3;Band 4,1-like protein 3, N-terminally processed	EPB41L3	13	167000000	1.6656	0.889076	Others
Splicing factor 45	RBM17	2	17900000	1.66	0.695725	Others
Laminin subunit beta-3	LAMB3	18	303000000	1.6592	0.89127	Others
Exosome complex component MTR3	EXOSC6	9	206000000	1.658	0.891682	Exosome
Septin-8	2008-09-01	3	17200000	1.6563	0.697854	Others
Exocyst complex component 5	EXOC5	5	27000000	1.6545	0.698891	Others
Isoleucine--tRNA ligase, cytoplasmic	IARS	46	2450000000	1.6541	0.999718	Others
Vesicle-trafficking protein SEC22b	SEC22B	3	33900000	1.6539	0.699237	Others
Elongation factor 1-beta	EEF1B2	7	946000000	1.6521	1	Others
U4/U6,U5 tri-snRNP-associated protein 2	USP39	7	87600000	1.6519	0.781729	Others
NADH dehydrogenase [ubiquinone] 1 beta subcomplex subunit 9	NDUFB9	2	37500000	1.6508	0.701024	Others
Stress-70 protein, mitochondrial	HSPA9	21	633000000	1.6495	0.997815	Others
Mediator of RNA polymerase II transcription subunit 8	MED8	2	8300000	1.6416	0.852816	Others
Sodium/potassium-transporting ATPase subunit beta-3	ATP1B3	2	13300000	1.6395	0.853965	Others
Myotubularin-related protein 5	SBF1	3	6450000	1.635	0.856427	Others
Neutral alpha-glucosidase AB	GANAB	11	135000000	1.6332	0.900193	ER proteins
Myosin light polypeptide 6	MYL6	6	695000000	1.6324	0.983448	Others
Elongation factor 1-gamma	EEF1G	22	3610000000	1.6291	0.980676	Others
Crooked neck-like protein 1	CRNKL1	2	9510000	1.6284	0.86004	Others
Peptidyl-tRNA hydrolase 2, mitochondrial	PTRH2	2	9060000	1.6277	0.860424	Others
Echinoderm microtubule-associated protein-like 4	EML4	8	71500000	1.6271	0.793361	Others
Peptidyl-prolyl cis-trans isomerase FKBP4;Peptidyl-prolyl cis-trans isomerase FKBP4, N-terminally processed	FKBP4	6	109000000	1.6258	0.793972	Others
Microtubule-associated protein 1B;MAP1B heavy chain;MAP1 light chain LC1	MAP1B	27	314000000	1.6198	0.904797	Others
L-lactate dehydrogenase B chain	LDHB	9	717000000	1.6187	0.971941	Others
ELKS/Rab6-interacting/CAST family member 1	ERC1	19	278000000	1.6149	0.906481	Others
39S ribosomal protein L41, mitochondrial	MRPL41	2	11700000	1.6134	0.868263	Others
OCIA domain-containing protein 2	OCIAD2	6	109000000	1.6089	0.801927	Others
Small nuclear ribonucleoprotein-associated protein N;Small nuclear ribonucleoprotein-associated proteins B and B	SNRPN;SNRPB	4	142000000	1.6079	0.908887	Others
Merlin	NF2	6	69800000	1.6022	0.805087	Others
Exosome complex component RRP43	EXOSC8	7	234000000	1.6011	0.911226	Exosome
Acidic leucine-rich nuclear phosphoprotein 32 family member B	ANP32B	4	66300000	1.5996	0.806314	Others
Ubiquitin-conjugating enzyme E2 K	UBE2K	2	17300000	1.5976	0.731944	Others
Malate dehydrogenase, mitochondrial	MDH2	9	133000000	1.5955	0.913153	Others
Myosin-14	MYH14	1	84100000	1.595	0.808486	Others
28S ribosomal protein S34, mitochondrial	MRPS34	3	30200000	1.5904	0.736163	Others
Acidic leucine-rich nuclear phosphoprotein 32 family member E	ANP32E	3	19100000	1.5903	0.736222	Others
Protein FAM133B;Protein FAM133A	FAM133B;FAM133A	2	7920000	1.5894	0.881449	Others
Ras-related protein Rab-7a	RAB7A	2	10900000	1.5893	0.881504	Others
Protein SMG9	SMG9	4	44600000	1.5853	0.813071	Others
Ras-related protein Rab-2A;Ras-related protein Rab-2B	RAB2A;RAB2B	3	15400000	1.5842	0.739803	Others
Negative elongation factor A	NELFA	3	18200000	1.5834	0.740273	Others
Methionine aminopeptidase 1	METAP1	2	9500000	1.5823	0.885357	Others
Cleavage and polyadenylation specificity factor subunit 7	CPSF7	9	162000000	1.5782	0.919108	Others
28S ribosomal protein S26, mitochondrial	MRPS26	4	25200000	1.5773	0.743861	Others
L-lactate dehydrogenase A chain	LDHA	12	1040000000	1.5749	0.935203	Others
Gamma-taxilin	TXLNG	3	7330000	1.5731	0.890424	Others
Intron-binding protein aquarius	AQR	3	12500000	1.573	0.890479	Others
Rho GTPase-activating protein 28	ARHGAP28	5	115000000	1.57	0.820315	Others
Peptidyl-prolyl cis-trans isomerase FKBP1A	FKBP1A	2	19700000	1.568	0.749341	Others
F-box only protein 22	FBXO22	18	1280000000	1.5669	0.928506	Others
CAP-Gly domain-containing linker protein 2	CLIP2	2	6400000	1.566	0.894338	Others
39S ribosomal protein L15, mitochondrial	MRPL15	2	7380000	1.5611	0.89704	Others
Protein mago nashi homolog;Protein mago nashi homolog 2	MAGOH;MAGOHB	2	10100000	1.5573	0.899137	Others
Zinc finger CCCH domain-containing protein 18	ZC3H18	2	3970000	1.5545	0.757319	Others
Profilin-1	PFN1	5	229000000	1.5542	0.927377	Others
General transcription factor 3C polypeptide 2	GTF3C2	3	4840000	1.5527	0.901676	Others
HLA class I histocompatibility antigen, B-59 alpha chain;HLA class I histocompatibility antigen, B-55 alpha chain;HLA class I histocompatibility antigen, B-54 alpha chain;HLA class I histocompatibility antigen, B-35 alpha chain;HLA class I histocompatibility antigen, B-78 alpha chain;HLA class I histocompatibility antigen, B-56 alpha chain;HLA class I histocompatibility antigen, B-53 alpha chain;…	HLA-B	0	1790000	1.5498	0.903277	Others
SUN domain-containing protein 2	SUN2	2	11800000	1.5495	0.903443	Others
KH domain-containing, RNA-binding, signal transduction-associated protein 1	KHDRBS1	4	238000000	1.5451	0.930514	Others
Reticulocalbin-2	RCN2	6	43300000	1.5437	0.832804	Others
Ribosomal L1 domain-containing protein 1	RSL1D1	5	20100000	1.543	0.764136	Nucleolar proteins and proteins involved in ribosome biogenesis
DNA topoisomerase 1	TOP1	6	32200000	1.5412	0.765204	Others
Small nuclear ribonucleoprotein Sm D3	SNRPD3	3	157000000	1.5412	0.931859	Others
Aminoacyl tRNA synthase complex-interacting multifunctional protein 2	AIMP2	10	630000000	1.5403	0.906276	Others
Laminin subunit beta-2	LAMB2	12	33800000	1.5394	0.766273	Others
Coatomer subunit gamma-1	COPG1	5	26700000	1.5393	0.766333	Others
AP-3 complex subunit sigma-1	AP3S1	2	11700000	1.5351	0.911399	Others
Superoxide dismutase [Cu-Zn]	SOD1	4	170000000	1.5349	0.934032	Others
39S ribosomal protein L11, mitochondrial	MRPL11	4	29500000	1.5342	0.769364	Others
Exosome complex component RRP45	EXOSC9	4	37200000	1.534	0.769483	Exosome
Protein NipSnap homolog 2	GBAS	2	58500000	1.5333	0.837754	Others
Cell division control protein 42 homolog	CDC42	2	27600000	1.5281	0.772995	Others
Septin-2	2002-09-01	10	291000000	1.5277	0.936516	Others
Apolipoprotein L2	APOL2	3	13200000	1.5276	0.915547	Others
Filamin-A	FLNA	88	4650000000	1.526	0.894354	Others
Pre-mRNA-splicing factor ISY1 homolog	ISY1	2	19500000	1.5233	0.775855	Others
Putative RNA-binding protein Luc7-like 1	LUC7L	5	109000000	1.523	0.842663	Others
Farnesyl pyrophosphate synthase	FDPS	4	48800000	1.5229	0.842711	Others
Casein kinase I isoform alpha	CSNK1A1	3	15400000	1.5188	0.920416	Others
Platelet-activating factor acetylhydrolase IB subunit gamma	PAFAH1B3	2	9360000	1.5181	0.920804	Others
Probable RNA-binding protein 19	RBM19	2	6180000	1.5142	0.922963	Nucleolar proteins and proteins involved in ribosome biogenesis
Adenylyl cyclase-associated protein 1	CAP1	11	225000000	1.5114	0.942142	Others
Valine--tRNA ligase	VARS	9	67200000	1.5099	0.848916	Others
Elongation factor 1-delta	EEF1D	9	2160000000	1.5077	0.879133	Others
Eukaryotic initiation factor 4A-III;Eukaryotic initiation factor 4A-III, N-terminally processed	EIF4A3	5	46500000	1.5025	0.852452	Others
Serine--tRNA ligase, mitochondrial	SARS2	2	18600000	1.5011	0.789123	Others
28S ribosomal protein S23, mitochondrial	MRPS23	6	138000000	1.5007	0.945836	Others
5-3 exoribonuclease 2	XRN2	8	56900000	1.5002	0.853551	Nucleolar proteins and proteins involved in ribosome biogenesis
Sarcoplasmic/endoplasmic reticulum calcium ATPase 2;Sarcoplasmic/endoplasmic reticulum calcium ATPase 1	ATP2A2;ATP2A1	1	17500000	1.4964	0.79194	Others
SWI/SNF-related matrix-associated actin-dependent regulator of chromatin subfamily A member 5	SMARCA5	3	27000000	1.493	0.793979	Others
Nucleolar protein 56	NOP56	5	23800000	1.4929	0.794039	Nucleolar proteins and proteins involved in ribosome biogenesis
Cytochrome b-c1 complex subunit 2, mitochondrial	UQCRC2	4	35700000	1.4916	0.794819	Others
Transmembrane protein 43	TMEM43	4	22200000	1.4914	0.794939	ER proteins
Ribosomal biogenesis protein LAS1L	LAS1L	2	5150000	1.491	0.935818	Nucleolar proteins and proteins involved in ribosome biogenesis
Nitric oxide synthase-interacting protein	NOSIP	10	252000000	1.4854	0.951121	Others
Programmed cell death protein 6	PDCD6	4	120000000	1.4841	0.95157	Others
Exosome complex component RRP41	EXOSC4	6	260000000	1.4836	0.951743	Exosome
Probable ATP-dependent RNA helicase DDX46	DDX46	16	283000000	1.4803	0.952883	Others
28S ribosomal protein S9, mitochondrial	MRPS9	6	51600000	1.479	0.863701	Others
Tyrosine--tRNA ligase, mitochondrial	YARS2	2	9470000	1.4776	0.943251	Others
Structural maintenance of chromosomes protein 1A	SMC1A	26	438000000	1.4741	0.955026	Others
HLA class I histocompatibility antigen, B-41 alpha chain;HLA class I histocompatibility antigen, B-40 alpha chain;HLA class I histocompatibility antigen, B-50 alpha chain;HLA class I histocompatibility antigen, B-49 alpha chain;HLA class I histocompatibility antigen, B-47 alpha chain;HLA class I histocompatibility antigen, B-13 alpha chain	HLA-B	0	63800000	1.474	0.866098	Others
Ras-related protein Rab-11A;Ras-related protein Rab-11B	RAB11A;RAB11B	7	68000000	1.4739	0.866146	Others
HIG1 domain family member 1A, mitochondrial	HIGD1A	2	22000000	1.4693	0.808234	Others
POTE ankyrin domain family member E;POTE ankyrin domain family member F;POTE ankyrin domain family member I	POTEE;POTEF;POTEI	1	8930000	1.468	0.948579	Others
Glutathione S-transferase omega-1	GSTO1	2	10200000	1.4624	0.951688	Others
Sorting nexin-8	SNX8	14	202000000	1.4622	0.959139	Others
DnaJ homolog subfamily C member 9	DNAJC9	10	320000000	1.4613	0.95945	Others
NADH dehydrogenase [ubiquinone] 1 alpha subcomplex subunit 5	NDUFA5	2	6260000	1.4607	0.952632	Others
Carboxymethylenebutenolidase homolog	CMBL	11	359000000	1.4607	0.959657	Others
Heterogeneous nuclear ribonucleoprotein R	HNRNPR	13	378000000	1.4603	0.959796	Others
Probable global transcription activator SNF2L1	SMARCA1	2	3840000	1.4543	0.956186	Others
Phosphoglycerate kinase 1;Phosphoglycerate kinase 2	PGK1;PGK2	6	182000000	1.454	0.961974	Others
Translational activator GCN1	GCN1L1	10	57500000	1.4516	0.876851	Others
DNA-directed RNA polymerases I, II, and III subunit RPABC1	POLR2E	5	89500000	1.4515	0.876899	Nucleolar proteins and proteins involved in ribosome biogenesis
Protein AHNAK2	AHNAK2	24	238000000	1.4502	0.963288	Others
Nectin-2	PVRL2	2	13000000	1.45	0.81989	Others
Probable ATP-dependent RNA helicase DDX28	DDX28	3	11000000	1.4497	0.958742	Others
Coatomer subunit epsilon	COPE	12	237000000	1.4486	0.963841	Others
Ubiquitin-conjugating enzyme E2 T	UBE2T	3	18200000	1.4484	0.820858	Others
Gamma-adducin	ADD3	2	7160000	1.443	0.962464	Others
Kinesin-like protein KIF23	KIF23	6	44200000	1.4417	0.881611	Others
Heat shock protein HSP 90-beta	HSP90AB1	19	8680000000	1.4404	0.82358	Others
Methionine--tRNA ligase, cytoplasmic	MARS	21	582000000	1.4371	0.820876	Others
rRNA 2-O-methyltransferase fibrillarin	FBL	4	49600000	1.4368	0.883969	Nucleolar proteins and proteins involved in ribosome biogenesis
Serine/threonine-protein phosphatase PP1-alpha catalytic subunit	PPP1CA	3	117000000	1.4358	0.88445	Others
26S proteasome non-ATPase regulatory subunit 9	PSMD9	4	76800000	1.434	0.885316	Proteasome
Myosin regulatory light chain 12A;Myosin regulatory light chain 12B;Myosin regulatory light polypeptide 9	MYL12A;MYL12B;MYL9	8	458000000	1.4337	0.818093	Others
Catenin alpha-1	CTNNA1	10	114000000	1.433	0.969236	Others
Exosome complex component RRP4	EXOSC2	7	149000000	1.4323	0.969478	Exosome
RNA-binding protein 8A	RBM8A	2	34100000	1.4321	0.830736	Others
Mitochondrial import inner membrane translocase subunit TIM50	TIMM50	5	41500000	1.4317	0.886424	Others
Transcription intermediary factor 1-beta	TRIM28	14	354000000	1.4302	0.970204	Nucleolar proteins and proteins involved in ribosome biogenesis
Chromodomain-helicase-DNA-binding protein 4;Chromodomain-helicase-DNA-binding protein 5	CHD4;CHD5	5	29300000	1.4289	0.832678	Others
CDK-activating kinase assembly factor MAT1	MNAT1	5	64000000	1.4281	0.888157	Others
Serine/threonine-protein phosphatase PP1-beta catalytic subunit	PPP1CB	5	393000000	1.4263	0.971553	Nucleolar proteins and proteins involved in ribosome biogenesis
Splicing factor 3B subunit 4	SF3B4	4	167000000	1.4262	0.971588	Others
Aminoacyl tRNA synthase complex-interacting multifunctional protein 1;Endothelial monocyte-activating polypeptide 2	AIMP1	17	1200000000	1.4256	0.811471	Others
39S ribosomal protein L19, mitochondrial	MRPL19	3	8070000	1.4254	0.972247	Others
Zinc finger Ran-binding domain-containing protein 2	ZRANB2	8	143000000	1.4244	0.972211	Others
Arginine--tRNA ligase, cytoplasmic	RARS	33	3550000000	1.4239	0.810083	Others
Stomatin-like protein 2, mitochondrial	STOML2	10	102000000	1.4209	0.891626	Others
Ribosome biogenesis protein BOP1	BOP1	2	5350000	1.4199	0.975305	Nucleolar proteins and proteins involved in ribosome biogenesis
Obg-like ATPase 1	OLA1	2	56600000	1.4193	0.892397	Others
Mitotic checkpoint protein BUB3	BUB3	10	483000000	1.4185	0.805677	Others
Golgi-specific brefeldin A-resistance guanine nucleotide exchange factor 1	GBF1	2	4660000	1.4178	0.976472	Others
55 kDa erythrocyte membrane protein	MPP1	4	15300000	1.4169	0.976973	Others
Septin-9	2009-09-01	16	492000000	1.4166	0.804129	Others
Ribosome biogenesis protein WDR12	WDR12	5	13100000	1.416	0.977473	Nucleolar proteins and proteins involved in ribosome biogenesis
DnaJ homolog subfamily B member 6	DNAJB6	3	59100000	1.4157	0.894132	Others
Terminal uridylyltransferase 4	ZCCHC11	11	40700000	1.4154	0.894277	Others
Pyruvate dehydrogenase protein X component, mitochondrial	PDHX	8	120000000	1.4143	0.975705	Others
Structural maintenance of chromosomes protein 3	SMC3	33	556000000	1.4132	0.80136	Others
Golgin subfamily B member 1	GOLGB1	17	58400000	1.4113	0.896254	Others
Phosphoribosyl pyrophosphate synthase-associated protein 2	PRPSAP2	6	129000000	1.4092	0.977469	Others
Myosin-10	MYH10	12	56700000	1.409	0.897363	Others
Triple functional domain protein	TRIO	3	5610000	1.4088	0.981477	Others
Putative heat shock protein HSP 90-beta 2	HSP90AB2P	1	33100000	1.4078	0.845511	Others
Serine/threonine-protein kinase VRK2	VRK2	2	14900000	1.4077	0.982089	Others
B-cell receptor-associated protein 31	BCAP31	5	123000000	1.4072	0.978161	ER proteins
BRISC and BRCA1-A complex member 1	BABAM1	2	18200000	1.4059	0.846669	Others
DNA mismatch repair protein Msh6	MSH6	4	11300000	1.4052	0.983479	Others
Glucose-6-phosphate 1-dehydrogenase	G6PD	25	1040000000	1.4042	0.794042	Others
Glutathione S-transferase P	GSTP1	7	364000000	1.4009	0.980341	Others
Myosin-9	MYH9	69	2790000000	1.4007	0.791201	Others
26S proteasome non-ATPase regulatory subunit 5	PSMD5	3	20600000	1.3999	0.850327	Proteasome
Prefoldin subunit 3	VBP1	5	44500000	1.3927	0.905231	Others
mRNA cap guanine-N7 methyltransferase	RNMT	13	255000000	1.392	0.983421	Others
Aurora kinase A	AURKA	7	51100000	1.391	0.906052	Others
Splicing factor 3B subunit 2	SF3B2	14	295000000	1.3906	0.983906	Others
Citrate synthase, mitochondrial	CS	4	45600000	1.3883	0.907356	Others
Voltage-dependent anion-selective channel protein 2	VDAC2	9	229000000	1.3877	0.984909	Others
Helicase-like transcription factor	HLTF	2	10000000	1.387	0.993603	Others
LIM and SH3 domain protein 1	LASP1	7	39700000	1.3854	0.85918	Others
Exosome complex component RRP42	EXOSC7	6	203000000	1.3837	0.986294	Exosome
Condensin complex subunit 3	NCAPG	14	236000000	1.3818	0.986951	Others
DNA polymerase delta catalytic subunit	POLD1	5	17600000	1.3812	0.861748	Others
28S ribosomal protein S27, mitochondrial	MRPS27	10	80800000	1.3808	0.91098	Others
RNA-binding protein 39	RBM39	8	193000000	1.3808	0.987297	Others
NADH dehydrogenase [ubiquinone] 1 beta subcomplex subunit 3	NDUFB3	2	12300000	1.3803	0.99733	Others
Ras-related protein Rab-10	RAB10	1	1680000	1.3798	0.997608	ER proteins
Pre-mRNA-splicing factor SYF1	XAB2	3	2300000	1.3793	0.997886	Others
Dihydrolipoyllysine-residue acetyltransferase component of pyruvate dehydrogenase complex, mitochondrial	DLAT	14	802000000	1.3774	0.77236	Others
Glutamine--tRNA ligase	QARS	37	2790000000	1.3766	0.771716	Others
Dynactin subunit 4	DCTN4	2	7180000	1.3755	1	Others
Cleavage and polyadenylation specificity factor subunit 6	CPSF6	8	273000000	1.3749	0.989339	Others
RuvB-like 2	RUVBL2	20	720000000	1.3744	0.769944	Others
Rac GTPase-activating protein 1	RACGAP1	5	37300000	1.3735	0.866459	Others
Core histone macro-H2A,1	H2AFY	2	9160000	1.3706	0.994379	Others
Heterogeneous nuclear ribonucleoproteins C1/C2	HNRNPC	9	260000000	1.366	0.99242	Others
Mortality factor 4-like protein 2	MORF4L2	2	6610000	1.3639	0.986693	Others
Microtubule-associated protein RP/EB family member 1	MAPRE1	4	29400000	1.3574	0.876325	Others
Eukaryotic translation initiation factor 5A-1;Eukaryotic translation initiation factor 5A-1-like	EIF5A;EIF5AL1	7	266000000	1.3556	0.996019	Others
U2 small nuclear ribonucleoprotein B	SNRPB2	4	345000000	1.3543	0.996469	Others
Chromosome transmission fidelity protein 18 homolog	CHTF18	12	96100000	1.3541	0.923897	Others
Fumarate hydratase, mitochondrial	FH	2	5820000	1.3532	0.974422	Others
Myoferlin	MYOF	3	13200000	1.353	0.974192	Others
Alkyldihydroxyacetonephosphate synthase, peroxisomal	AGPS	6	33200000	1.3523	0.879454	Others
Alpha-adducin	ADD1	6	41100000	1.3513	0.925253	Others
Tubulin beta-3 chain	TUBB3	2	50300000	1.3499	0.925931	Others
Microtubule-associated protein 1S;MAP1S heavy chain;MAP1S light chain	MAP1S	5	35400000	1.3488	0.881603	Others
Ribose-phosphate pyrophosphokinase 2	PRPS2	4	95800000	1.3483	0.926706	Others
Transcriptional repressor p66-alpha	GATAD2A	1	3170000	1.3449	0.964907	Others
RuvB-like 1	RUVBL1	13	530000000	1.3446	0.746066	Others
28S ribosomal protein S29, mitochondrial	DAP3	9	140000000	1.3441	1	Others
RNA-binding protein Raly	RALY	4	35500000	1.3434	0.884919	Others
Electron transfer flavoprotein subunit alpha, mitochondrial	ETFA	2	4050000	1.3432	0.962958	Others
Histone H3,3;Histone H3,1t;Histone H3,1	H3F3A;HIST3H3;HIST1H3A	1	5560000	1.3422	0.961813	Others
Enhancer of mRNA-decapping protein 3	EDC3	3	12900000	1.3408	0.960208	Others
Bcl-2-associated transcription factor 1	BCLAF1	3	11200000	1.3402	0.959521	Others
Dynamin-1-like protein	DNM1L	5	42900000	1.3395	0.930969	Others
Transcriptional repressor p66-beta	GATAD2B	1	15300000	1.3392	0.958375	Others
Cytoplasmic dynein 1 intermediate chain 2	DYNC1I2	8	128000000	1.3388	0.993655	Others
SLIT-ROBO Rho GTPase-activating protein 2	SRGAP2	6	43700000	1.338	0.931696	Others
Metastasis-associated protein MTA2	MTA2	5	71900000	1.3353	0.933005	Others
mRNA export factor	RAE1	2	12700000	1.3326	0.950816	Others
Splicing factor 3B subunit 5	SF3B5	2	8860000	1.3325	0.950701	Others
Myosin phosphatase Rho-interacting protein	MPRIP	4	12500000	1.3319	0.950014	Others
Guanine nucleotide-binding protein G(s) subunit alpha isoforms short;Guanine nucleotide-binding protein G(s) subunit alpha isoforms XLas	GNAS	6	115000000	1.3316	0.985036	Others
Small nuclear ribonucleoprotein Sm D2	SNRPD2	6	257000000	1.331	0.984318	Others
Centrosomal protein of 55 kDa	CEP55	4	45100000	1.3216	0.939647	Others
Ribonuclease P protein subunit p30	RPP30	5	40400000	1.3214	0.939744	Nucleolar proteins and proteins involved in ribosome biogenesis
Chloride intracellular channel protein 4	CLIC4	5	67800000	1.3211	0.93989	Others
Calpain-1 catalytic subunit	CAPN1	21	486000000	1.3207	0.727089	Others
Importin subunit alpha-4	KPNA3	2	22200000	1.3163	0.901594	Others
Eukaryotic translation elongation factor 1 epsilon-1	EEF1E1	8	249000000	1.3156	0.965891	Others
Golgin subfamily A member 3	GOLGA3	5	10300000	1.3101	0.925083	Others
Protein pelota homolog	PELO	8	84400000	1.3066	0.946925	Others
Actin-binding protein anillin	ANLN	15	117000000	1.3059	0.954293	Others
Hydroxysteroid dehydrogenase-like protein 2	HSDL2	3	13200000	1.3046	0.918804	Others
Target of Myb protein 1	TOM1	2	11100000	1.3018	0.915609	Others
Catenin beta-1	CTNNB1	3	18200000	1.3014	0.910781	Others
Mitogen-activated protein kinase 3	MAPK3	5	43200000	1.3007	0.949788	Others
Zinc finger RNA-binding protein	ZFR	3	24200000	1.2983	0.912694	Others
39S ribosomal protein L40, mitochondrial	MRPL40	3	26500000	1.2962	0.91399	Others
Casein kinase II subunit alpha;Casein kinase II subunit alpha 3	CSNK2A1;CSNK2A3	14	314000000	1.2951	0.941392	Others
Cohesin subunit SA-1	STAG1	3	16000000	1.295	0.914731	Others
X-ray repair cross-complementing protein 6	XRCC6	29	1850000000	1.2938	0.705929	Others
N-alpha-acetyltransferase 10	NAA10	3	25600000	1.2929	0.916027	Others
28S ribosomal protein S2, mitochondrial	MRPS2	2	22500000	1.2929	0.916027	Others
[3-methyl-2-oxobutanoate dehydrogenase [lipoamide]] kinase, mitochondrial	BCKDK	2	11300000	1.2924	0.904893	Others
A-kinase anchor protein 12	AKAP12	6	32000000	1.2914	0.916954	Others
WD repeat-containing protein 82	WDR82	3	22800000	1.2911	0.917139	Others
N-alpha-acetyltransferase 40	NAA40	3	16700000	1.2906	0.917448	Others
39S ribosomal protein L1, mitochondrial	MRPL1	3	29900000	1.2901	0.917756	Others
Pre-mRNA-splicing factor ATP-dependent RNA helicase DHX15	DHX15	12	295000000	1.2893	0.934469	Others
RNA-binding motif protein, X-linked-like-2;RNA-binding motif protein, X-linked-like-3	RBMXL2;RBMXL3	1	11100000	1.2878	0.899656	Others
Serine/threonine-protein phosphatase 2A 65 kDa regulatory subunit A beta isoform	PPP2R1B	2	12200000	1.2866	0.89829	Others
Condensin complex subunit 1	NCAPD2	17	129000000	1.2851	0.92946	Others
Diphosphomevalonate decarboxylase	MVD	8	165000000	1.2845	0.928744	Others
ATP synthase subunit O, mitochondrial	ATP5O	6	71200000	1.2843	0.957752	Others
Sodium/potassium-transporting ATPase subunit alpha-1	ATP1A1	11	89600000	1.2842	0.957801	Others
Nitric oxide-associated protein 1	NOA1	2	15000000	1.2828	0.893968	Others
Pyruvate dehydrogenase E1 component subunit alpha, somatic form, mitochondrial	PDHA1	11	160000000	1.2813	0.924929	Others
Cysteine and glycine-rich protein 1	CSRP1	5	112000000	1.2803	0.923738	Others
Cation-independent mannose-6-phosphate receptor	IGF2R	2	3970000	1.2758	0.886014	Others
Mitochondrial import inner membrane translocase subunit Tim21	TIMM21	4	36400000	1.2754	0.92684	Others
Tubulin beta-2A chain	TUBB2A	1	16800000	1.2747	0.927273	Others
NAD-dependent protein deacylase sirtuin-5, mitochondrial	SIRT5	3	38000000	1.2747	0.962415	Others
DCN1-like protein 5	DCUN1D5	2	22000000	1.2721	0.92888	Others
182 kDa tankyrase-1-binding protein	TNKS1BP1	29	198000000	1.2716	0.913377	Others
Mitogen-activated protein kinase 1	MAPK1	9	281000000	1.2704	0.911949	Others
X-ray repair cross-complementing protein 5	XRCC5	33	2020000000	1.2697	0.687163	Nucleolar proteins and proteins involved in ribosome biogenesis
Double-strand-break repair protein rad21 homolog	RAD21	7	45700000	1.2693	0.965039	Others
Single-stranded DNA-binding protein, mitochondrial	SSBP1	3	53300000	1.2692	0.965088	Others
Serine/arginine-rich splicing factor 11	SRSF11	3	30700000	1.2684	0.931169	Others
ATP-citrate synthase	ACLY	28	520000000	1.2676	0.685536	Others
39S ribosomal protein L18, mitochondrial	MRPL18	2	11600000	1.2647	0.873425	Others
Pyruvate dehydrogenase E1 component subunit beta, mitochondrial	PDHB	10	281000000	1.2643	0.904694	Others
28S ribosomal protein S18b, mitochondrial	MRPS18B	4	29000000	1.2634	0.934262	Others
WD repeat-containing protein 5	WDR5	9	111000000	1.2625	0.902555	Others
Bifunctional methylenetetrahydrofolate dehydrogenase/cyclohydrolase, mitochondrial;NAD-dependent methylenetetrahydrofolate dehydrogenase;Methenyltetrahydrofolate cyclohydrolase	MTHFD2	4	139000000	1.2624	0.902436	Others
Luc7-like protein 3	LUC7L3	6	87200000	1.2619	0.968636	Others
Microsomal glutathione S-transferase 3	MGST3	2	12600000	1.2599	0.867991	Others
Phosphatidylglycerophosphatase and protein-tyrosine phosphatase 1	PTPMT1	2	11400000	1.2596	0.867651	Others
Aconitate hydratase, mitochondrial	ACO2	4	33100000	1.258	0.937604	Others
Cleavage and polyadenylation specificity factor subunit 5	NUDT21	14	1120000000	1.256	0.676579	Others
Serine/threonine-protein phosphatase 2A 56 kDa regulatory subunit epsilon isoform	PPP2R5E	3	18600000	1.2552	0.939337	Others
Histidine--tRNA ligase, cytoplasmic;Probable histidine--tRNA ligase, mitochondrial	HARS;HARS2	3	12900000	1.2526	0.859738	Others
Condensin complex subunit 2	NCAPH	12	233000000	1.2525	0.890684	Others
Ubiquitin carboxyl-terminal hydrolase 47	USP47	3	5300000	1.252	0.859061	Others
Ras suppressor protein 1	RSU1	3	9680000	1.2504	0.857254	Others
Serine/arginine repetitive matrix protein 2	SRRM2	12	106000000	1.2497	0.974566	Others
LIM domain and actin-binding protein 1	LIMA1	3	11800000	1.2492	0.8559	Others
Dynein light chain roadblock-type 1;Dynein light chain roadblock-type 2	DYNLRB1;DYNLRB2	2	12900000	1.2489	0.855561	Others
Cytochrome c oxidase subunit NDUFA4	NDUFA4	2	15100000	1.2482	0.854772	Others
PCI domain-containing protein 2	PCID2	3	27600000	1.2466	0.944663	Others
Cilia- and flagella-associated protein 20	CFAP20	3	38400000	1.2456	0.976559	Others
Protein SET;Protein SETSIP	SET;SETSIP	6	433000000	1.2454	0.668433	Others
Clustered mitochondria protein homolog	CLUH	9	45200000	1.2448	0.976948	Others
Nesprin-2	SYNE2	5	11800000	1.2429	0.848797	Others
Fibroblast growth factor 2	FGF2	2	4750000	1.2416	0.847332	Others
Prolyl 4-hydroxylase subunit alpha-1	P4HA1	2	9170000	1.2415	0.84722	Others
Vesicle-fusing ATPase	NSF	8	58200000	1.2392	0.979671	Others
Mediator of RNA polymerase II transcription subunit 15	MED15	3	7270000	1.2369	0.980789	Others
Sodium/potassium-transporting ATPase subunit beta-1	ATP1B1	3	20800000	1.2366	0.950858	Others
Kinectin	KTN1	48	1550000000	1.2364	0.661548	ER proteins
Splicing factor 3B subunit 6	SF3B6	4	79600000	1.2343	0.982053	Others
Splicing factor U2AF 35 kDa subunit;Splicing factor U2AF 26 kDa subunit	U2AF1;U2AF1L4	8	722000000	1.2333	0.659183	Others
Monofunctional C1-tetrahydrofolate synthase, mitochondrial	MTHFD1L	33	1230000000	1.2325	0.658573	Others
U2 small nuclear ribonucleoprotein A	SNRPA1	12	1050000000	1.2324	0.658497	Others
Phosphate carrier protein, mitochondrial	SLC25A3	4	473000000	1.2293	0.656136	Others
Kanadaptin	SLC4A1AP	3	22000000	1.2275	0.956498	Others
cAMP-dependent protein kinase type I-alpha regulatory subunit;cAMP-dependent protein kinase type I-alpha regulatory subunit, N-terminally processed	PRKAR1A	3	11100000	1.2273	0.831261	Others
Laminin subunit alpha-2	LAMA2	2	5220000	1.2271	0.831037	Others
Exportin-1	XPO1	8	94300000	1.2256	0.986284	Others
Enhancer of rudimentary homolog	ERH	2	57900000	1.2254	0.986382	Others
Reticulon-4	RTN4	4	111000000	1.2251	0.858291	ER proteins
Protein TFG	TFG	7	133000000	1.2248	0.857938	Others
F-box only protein 3	FBXO3	2	10900000	1.2234	0.82689	Others
Multivesicular body subunit 12A	MVB12A	3	43100000	1.2204	0.988813	Others
Poly(ADP-ribose) glycohydrolase	PARG	2	3280000	1.2203	0.82342	Others
Trifunctional enzyme subunit alpha, mitochondrial;Long-chain enoyl-CoA hydratase;Long chain 3-hydroxyacyl-CoA dehydrogenase	HADHA	26	1170000000	1.22	0.649075	Others
Splicing factor 3B subunit 1	SF3B1	30	514000000	1.2199	0.648999	Others
Coatomer subunit beta	COPB2	10	54100000	1.2185	0.989737	Others
Dynactin subunit 1	DCTN1	14	132000000	1.217	0.848758	Others
ADP-ribosylation factor-like protein 6-interacting protein 4	ARL6IP4	3	44600000	1.2155	0.991196	Others
Guanine nucleotide-binding protein subunit alpha-11;Guanine nucleotide-binding protein subunit alpha-14	GNA11;GNA14	3	22000000	1.214	0.96487	Others
Kinetochore protein Spc25	SPC25	3	30200000	1.2133	0.965304	Others
Ran-specific GTPase-activating protein	RANBP1	3	58600000	1.2132	0.992315	Others
DNA-dependent protein kinase catalytic subunit	PRKDC	71	967000000	1.2124	0.643327	Nucleolar proteins and proteins involved in ribosome biogenesis
Splicing factor 1	SF1	3	51700000	1.2076	0.995039	Others
Heat shock 70 kDa protein 1B;Heat shock 70 kDa protein 1A	HSPA1B;HSPA1A	11	1530000000	1.2074	0.639558	Others
Protein Smaug homolog 1	SAMD4A	2	10400000	1.2073	0.808904	Others
Integrin alpha-3;Integrin alpha-3 heavy chain;Integrin alpha-3 light chain	ITGA3	4	25800000	1.204	0.971074	Others
Splicing factor 3B subunit 3	SF3B3	13	162000000	1.2013	0.830344	Others
14-3-3 protein gamma;14-3-3 protein gamma, N-terminally processed	YWHAG	10	563000000	1.2005	0.634371	Others
Matrin-3	MATR3	12	184000000	1.1999	0.828707	Others
Importin-8	IPO8	4	12000000	1.1981	0.79867	Others
Heterochromatin protein 1-binding protein 3	HP1BP3	8	81700000	1.1974	1	Others
Malate dehydrogenase, cytoplasmic	MDH1	7	195000000	1.1958	0.823915	Others
Voltage-dependent anion-selective channel protein 3	VDAC3	5	38900000	1.1958	0.997322	Others
14-3-3 protein beta/alpha;14-3-3 protein beta/alpha, N-terminally processed	YWHAB	7	630000000	1.1956	0.630699	Others
Protein disulfide-isomerase	P4HB	22	576000000	1.1955	0.630624	ER proteins
Transforming growth factor beta-1;Latency-associated peptide	TGFB1	3	82000000	1.1951	0.99615	Others
Citron Rho-interacting kinase	CIT	7	31500000	1.1945	0.976969	Others
Guanine nucleotide-binding protein G(k) subunit alpha	GNAI3	1	5160000	1.194	0.794121	Others
28S ribosomal protein S7, mitochondrial	MRPS7	6	55300000	1.194	0.994309	Others
Peptidyl-prolyl cis-trans isomerase-like 3	PPIL3	2	16700000	1.1937	0.977465	Others
ATP synthase subunit delta, mitochondrial	ATP5D	2	26300000	1.1913	0.978955	Others
T-complex protein 1 subunit alpha	TCP1	21	937000000	1.1906	0.62696	Others
Heterogeneous nuclear ribonucleoprotein H2	HNRNPH2	2	29200000	1.1884	0.980755	Others
S-phase kinase-associated protein 1	SKP1	9	933000000	1.1873	0.624499	Others
Tubulin beta-6 chain	TUBB6	9	752000000	1.1799	0.618993	Others
Enhancer of mRNA-decapping protein 4	EDC4	3	17200000	1.1795	0.970043	Others
Small nuclear ribonucleoprotein Sm D1	SNRPD1	4	248000000	1.1791	0.804468	Others
Calretinin;Calbindin	CALB2;CALB1	2	10400000	1.179	0.777537	Others
Trifunctional enzyme subunit beta, mitochondrial;3-ketoacyl-CoA thiolase	HADHB	16	836000000	1.1785	0.617954	Others
Cullin-3	CUL3	3	9250000	1.1768	0.775113	Others
14-3-3 protein epsilon	YWHAE	10	854000000	1.1748	0.615211	Others
Casein kinase II subunit beta	CSNK2B	4	85800000	1.1723	0.958003	Others
Small nuclear ribonucleoprotein G;Putative small nuclear ribonucleoprotein G-like protein 15	SNRPG;SNRPGP15	3	58700000	1.1721	0.957669	Others
28S ribosomal protein S22, mitochondrial	MRPS22	10	119000000	1.1713	0.795425	Others
Cyclin-dependent kinase 9	CDK9	4	52500000	1.1712	0.956165	Others
Spectrin beta chain, non-erythrocytic 1	SPTBN1	25	187000000	1.171	0.795078	Others
Histone-binding protein RBBP4	RBBP4	4	655000000	1.1705	0.612031	Others
TOX high mobility group box family member 4;Thymocyte selection-associated high mobility group box protein TOX;TOX high mobility group box family member 3	TOX4;TOX;TOX3	2	5540000	1.1662	0.763464	Others
Alpha-centractin	ACTR1A	6	322000000	1.1646	0.787679	Others
T-complex protein 1 subunit zeta	CCT6A	17	1240000000	1.1625	0.606133	Others
Helicase with zinc finger domain 2	HELZ2	2	3890000	1.162	0.758864	Others
Ras GTPase-activating protein 4;Putative Ras GTPase-activating protein 4B	RASA4;RASA4B	12	153000000	1.162	0.784679	Others
ADP-ribosylation factor 1;ADP-ribosylation factor 3;ADP-ribosylation factor 5	ARF1;ARF3;ARF5	2	33400000	1.1606	0.998013	Others
MICOS complex subunit MIC19	CHCHD3	2	19100000	1.1599	0.998448	Others
Endoplasmic reticulum resident protein 29	ERP29	3	33900000	1.1586	0.999255	ER proteins
Paired amphipathic helix protein Sin3a	SIN3A	11	49400000	1.158	0.934122	Nucleolar proteins and proteins involved in ribosome biogenesis
DnaJ homolog subfamily C member 7	DNAJC7	6	32200000	1.1574	1	Others
Importin subunit alpha-5;Importin subunit alpha-5, N-terminally processed	KPNA1	1	4680000	1.1572	0.753616	Others
Exostosin-2	EXT2	2	7420000	1.157	0.753398	ER proteins
Importin subunit alpha-7;Importin subunit alpha-6	KPNA6;KPNA5	2	112000000	1.1564	0.931453	Others
Mitogen-activated protein kinase kinase kinase MLT	ZAK	4	22700000	1.1564	0.99811	Others
Casein kinase II subunit alpha	CSNK2A2	8	35000000	1.1562	0.997732	Others
Calcyclin-binding protein	CACYBP	8	241000000	1.1547	0.776273	Others
Prefoldin subunit 4	PFDN4	2	17600000	1.1544	0.994329	Others
Sister chromatid cohesion protein DCC1	DSCC1	2	16600000	1.1528	0.748816	Others
Heterogeneous nuclear ribonucleoprotein U-like protein 2	HNRNPUL2	4	21900000	1.152	0.989793	Others
T-complex protein 1 subunit theta	CCT8	30	1350000000	1.1516	0.598138	Others
Bifunctional 3-phosphoadenosine 5-phosphosulfate synthase 2;Sulfate adenylyltransferase;Adenylyl-sulfate kinase	PAPSS2	4	22700000	1.1497	0.920286	Others
Protein furry homolog-like	FRYL	5	15600000	1.1492	0.984501	Others
Tubulin beta-4A chain	TUBB4A	1	282000000	1.146	0.766288	Others
Chloride intracellular channel protein 1	CLIC1	6	129000000	1.1437	0.763655	Others
Calcium-binding mitochondrial carrier protein Aralar1	SLC25A12	2	5830000	1.1416	0.736641	Others
Dynactin subunit 2	DCTN2	10	165000000	1.1412	0.760796	Others
Pre-mRNA-splicing factor RBM22	RBM22	2	28500000	1.1412	0.969386	Others
COP9 signalosome complex subunit 1	GPS1	3	28600000	1.1409	0.968819	Others
Probable ATP-dependent RNA helicase DDX41	DDX41	5	32700000	1.1406	0.968252	Others
Splicing factor 3A subunit 1	SF3A1	14	237000000	1.1387	0.757941	Others
Splicing factor U2AF 65 kDa subunit	U2AF2	11	502000000	1.1374	0.587795	Others
Utrophin	UTRN	10	134000000	1.1356	0.896839	Others
Mevalonate kinase	MVK	3	23900000	1.1351	0.957867	Others
T-complex protein 1 subunit delta	CCT4	24	1180000000	1.1349	0.585982	Others
Disks large homolog 1	DLG1	10	88800000	1.1341	0.89435	Others
Mitochondrial dicarboxylate carrier	SLC25A10	3	29000000	1.134	0.955791	Others
Phospholipase D3	PLD3	5	86400000	1.1336	0.893521	Others
Uncharacterized protein CXorf67	CXorf67	9	472000000	1.1324	0.584172	Others
Basic leucine zipper and W2 domain-containing protein 1	BZW1	6	76700000	1.1315	0.890038	Others
Rab GDP dissociation inhibitor beta	GDI2	6	84800000	1.1293	0.886391	Others
Protein Mis18-alpha	MIS18A	2	20100000	1.1286	0.945604	Others
T-complex protein 1 subunit epsilon	CCT5	24	767000000	1.1277	0.580777	Others
Tumor necrosis factor receptor superfamily member 6	FAS	2	12300000	1.1269	0.720762	Others
Zinc finger C2HC domain-containing protein 1A	ZC2HC1A	2	4920000	1.1268	0.720654	Others
1-phosphatidylinositol 4,5-bisphosphate phosphodiesterase gamma-1	PLCG1	2	6330000	1.1267	0.720547	Others
Basic leucine zipper and W2 domain-containing protein 2	BZW2	4	16200000	1.1261	0.94089	Others
Splicing factor 3A subunit 3	SF3A3	8	98000000	1.126	0.880926	Others
ZW10 interactor	ZWINT	3	10700000	1.1255	0.719256	Others
Interferon-induced protein with tetratricopeptide repeats 5	IFIT5	3	18800000	1.1252	0.939194	Others
Proliferating cell nuclear antigen	PCNA	6	149000000	1.1249	0.742237	Others
Tropomodulin-3;Tropomodulin-2	TMOD3;TMOD2	2	11000000	1.1242	0.717858	Others
Protein SEC13 homolog	SEC13	6	66500000	1.1231	0.876128	Others
Spectrin alpha chain, non-erythrocytic 1	SPTAN1	22	106000000	1.1226	0.73963	Others
Cullin-4A	CUL4A	3	14600000	1.1218	0.71528	Others
Vinculin	VCL	7	45500000	1.1208	0.872326	Others
Endoplasmic reticulum resident protein 44	ERP44	10	432000000	1.1207	0.575737	ER proteins
Sideroflexin-3	SFXN3	8	72900000	1.1194	0.870013	Others
Eukaryotic translation initiation factor 4E	EIF4E	7	767000000	1.1193	0.574732	Others
2-oxoglutarate dehydrogenase-like, mitochondrial;2-oxoglutarate dehydrogenase, mitochondrial	OGDHL;OGDH	4	14700000	1.1193	0.712599	Others
Rho GDP-dissociation inhibitor 1	ARHGDIA	3	80600000	1.1186	0.868692	Others
Tuftelin	TUFT1	2	17100000	1.1173	0.924316	Others
T-complex protein 1 subunit gamma	CCT3	22	1360000000	1.1163	0.57258	Others
Elongation factor Tu, mitochondrial	TUFM	6	38400000	1.1155	0.863576	Others
Fatty aldehyde dehydrogenase	ALDH3A2	2	6240000	1.115	0.707995	Others
Cytohesin-3	CYTH3	2	4160000	1.1134	0.706284	Others
Cytoplasmic FMR1-interacting protein 2	CYFIP2	2	9040000	1.1127	0.705536	Others
C-1-tetrahydrofolate synthase, cytoplasmic;Methylenetetrahydrofolate dehydrogenase;Methenyltetrahydrofolate cyclohydrolase;Formyltetrahydrofolate synthetase;C-1-tetrahydrofolate synthase, cytoplasmic, N-terminally processed	MTHFD1	50	8020000000	1.1126	0.569932	Others
Sorting nexin-4	SNX4	3	7380000	1.1126	0.70543	Others
14-3-3 protein eta	YWHAH	8	208000000	1.1124	0.728105	Others
Pyrroline-5-carboxylate reductase 1, mitochondrial	PYCR1	5	104000000	1.1117	0.727316	Others
Mycophenolic acid acyl-glucuronide esterase, mitochondrial	ABHD10	5	107000000	1.1113	0.726866	Others
Pyrroline-5-carboxylate reductase 2	PYCR2	1	2350000	1.111	0.703721	Others
Protein SDE2 homolog	SDE2	3	43400000	1.1098	0.854184	Others
Negative elongation factor B	NELFB	2	35500000	1.1073	0.905521	Others
Cathepsin Z	CTSZ	4	183000000	1.1064	0.721354	Others
Heme oxygenase 2	HMOX2	3	14800000	1.1054	0.697754	Others
ATPase ASNA1	ASNA1	3	9190000	1.1027	0.694884	Others
Tripeptidyl-peptidase 2	TPP2	3	7030000	1.1007	0.692761	Others
Prefoldin subunit 5	PFDN5	2	35700000	1.0997	0.891272	Others
Protein HEXIM1	HEXIM1	10	401000000	1.0993	0.713393	Others
DnaJ homolog subfamily B member 1	DNAJB1	2	14700000	1.0979	0.887903	Others
Ubiquitin-conjugating enzyme E2 N;Putative ubiquitin-conjugating enzyme E2 N-like	UBE2N;UBE2NL	3	40800000	1.0957	0.831043	Others
14-3-3 protein zeta/delta	YWHAZ	11	3270000000	1.0936	0.556424	Others
Aspartate aminotransferase, mitochondrial	GOT2	4	75800000	1.0926	0.825974	Others
Cytochrome b-c1 complex subunit Rieske, mitochondrial;Cytochrome b-c1 complex subunit 11;Putative cytochrome b-c1 complex subunit Rieske-like protein 1	UQCRFS1;UQCRFS1P1	4	40700000	1.0922	0.825321	Others
RWD domain-containing protein 2B	RWDD2B	7	52800000	1.0922	0.825321	Others
TAR DNA-binding protein 43	TARDBP	5	64900000	1.0922	0.825321	Others
Calcineurin B homologous protein 1	CHP1	6	48300000	1.0921	0.825157	Others
Catenin delta-1	CTNND1	15	234000000	1.0911	0.704238	Others
T-complex protein 1 subunit eta	CCT7	25	1240000000	1.0889	0.553107	Others
Guanine nucleotide-binding protein G(i) subunit alpha-2;Guanine nucleotide-binding protein G(i) subunit alpha-1	GNAI2;GNAI1	2	17100000	1.0872	0.867915	Others
Serine/threonine-protein phosphatase 2A 56 kDa regulatory subunit delta isoform	PPP2R5D	4	37200000	1.0826	0.809673	Others
Acidic fibroblast growth factor intracellular-binding protein	FIBP	3	23400000	1.081	0.856371	Others
Glyoxylate reductase/hydroxypyruvate reductase	GRHPR	4	42700000	1.0801	0.805611	Others
Phosphatidylethanolamine-binding protein 1;Hippocampal cholinergic neurostimulating peptide	PEBP1	5	32000000	1.0798	0.85414	Others
Protein disulfide-isomerase A3	PDIA3	25	1030000000	1.0795	0.546502	ER proteins
DNA-directed RNA polymerase II subunit RPB2	POLR2B	8	35300000	1.0786	0.851911	Others
Probable cytosolic iron-sulfur protein assembly protein CIAO1	CIAO1	3	38500000	1.0779	0.80204	Others
T-complex protein 1 subunit zeta-2	CCT6B	1	60200000	1.0779	0.80204	Others
Insulin-degrading enzyme	IDE	5	41000000	1.0758	0.798635	Others
Glycogen phosphorylase, liver form	PYGL	18	567000000	1.0721	0.54133	Others
Polymerase delta-interacting protein 2	POLDIP2	9	123000000	1.0691	0.679888	Others
Trimethyllysine dioxygenase, mitochondrial	TMLHE	3	10300000	1.0661	0.656421	Others
Ribose-phosphate pyrophosphokinase 1	PRPS1	6	518000000	1.0659	0.537016	Others
Cytoplasmic dynein 1 light intermediate chain 1	DYNC1LI1	5	38600000	1.065	0.781188	Others
WD repeat-containing protein 26	WDR26	6	75500000	1.0648	0.780865	Others
Large proline-rich protein BAG6	BAG6	4	15200000	1.0648	0.826359	ER proteins
Transcription elongation factor B polypeptide 2	TCEB2	5	179000000	1.0627	0.672866	Others
CTP synthase 2	CTPS2	1	15600000	1.0606	0.818617	Others
Integrin beta-1	ITGB1	11	180000000	1.0575	0.667181	Others
10 kDa heat shock protein, mitochondrial	HSPE1	3	47100000	1.0572	0.768654	Others
Transportin-1	TNPO1	5	35200000	1.0568	0.811628	Others
Endophilin-B1	SH3GLB1	3	16400000	1.0568	0.811628	Others
Epidermal growth factor receptor kinase substrate 8-like protein 2	EPS8L2	8	83500000	1.0565	0.66609	Others
Pentatricopeptide repeat domain-containing protein 3, mitochondrial	PTCD3	3	14900000	1.0563	0.810709	Others
Adipocyte plasma membrane-associated protein	APMAP	2	8250000	1.0558	0.645754	Others
Probable ubiquitin carboxyl-terminal hydrolase FAF-X	USP9X	5	22700000	1.0551	0.808506	Others
Nuclear factor NF-kappa-B p100 subunit;Nuclear factor NF-kappa-B p52 subunit	NFKB2	15	223000000	1.055	0.664454	Others
Brain-specific angiogenesis inhibitor 1-associated protein 2-like protein 1	BAIAP2L1	3	35900000	1.054	0.806488	Others
Spliceosome RNA helicase DDX39B;ATP-dependent RNA helicase DDX39A	DDX39B;DDX39A	7	77800000	1.0538	0.763209	Others
Nucleosome assembly protein 1-like 1	NAP1L1	8	571000000	1.0531	0.528164	Others
ADP-ribosylation factor-like protein 1	ARL1	2	29300000	1.0531	0.804837	Others
Importin subunit alpha-3	KPNA4	1	3560000	1.0525	0.642351	Others
Heterogeneous nuclear ribonucleoprotein F;Heterogeneous nuclear ribonucleoprotein F, N-terminally processed	HNRNPF	13	3090000000	1.0522	0.527544	Others
Uncharacterized protein C2orf47, mitochondrial	C2orf47	5	32900000	1.05	0.799159	Others
Negative elongation factor E	NELFE	2	16400000	1.0493	0.797878	Others
Serine/threonine-protein kinase WNK1	WNK1	4	14200000	1.0487	0.638442	Others
Transcription elongation factor B polypeptide 1	TCEB1	2	79900000	1.0474	0.752992	Others
Translin-associated protein X	TSNAX	4	129000000	1.0467	0.655435	Others
E3 ubiquitin-protein ligase SIAH2	SIAH2	1	14300000	1.046	0.791848	Others
Cyclin-dependent kinase 1	CDK1	8	145000000	1.0458	0.65446	Others
Acylglycerol kinase, mitochondrial	AGK	2	21700000	1.045	0.790022	Others
DNA-directed RNA polymerases I, II, and III subunit RPABC3	POLR2H	3	38200000	1.0441	0.747741	Nucleolar proteins and proteins involved in ribosome biogenesis
Putative tRNA (cytidine(32)/guanosine(34)-2-O)-methyltransferase	FTSJ1	4	18300000	1.0428	0.786012	Others
Dihydrolipoyllysine-residue succinyltransferase component of 2-oxoglutarate dehydrogenase complex, mitochondrial	DLST	5	157000000	1.0423	0.650673	Others
Clathrin heavy chain 1	CLTC	25	342000000	1.0419	0.650241	Others
Histone deacetylase 1	HDAC1	2	7880000	1.0413	0.630859	Others
Elongator complex protein 1	IKBKAP	2	8050000	1.0411	0.630655	Others
GTPase Era, mitochondrial	ERAL1	6	64100000	1.0407	0.742343	Others
2,3-cyclic-nucleotide 3-phosphodiesterase	CNP	6	59900000	1.0404	0.741867	Others
Beta-2-microglobulin;Beta-2-microglobulin form pI 5,3	B2M	3	51700000	1.04	0.741233	Others
Heterogeneous nuclear ribonucleoprotein L	HNRNPL	9	110000000	1.0381	0.646142	Others
Cystatin-A;Cystatin-A, N-terminally processed	CSTA	3	5090000	1.037	0.775465	Others
Dynamin-binding protein	DNMBP	3	6810000	1.0354	0.624841	Others
Four and a half LIM domains protein 2	FHL2	14	332000000	1.0337	0.641408	Others
Methylosome subunit pICln	CLNS1A	2	41700000	1.0332	0.73048	Others
Chromobox protein homolog 3	CBX3	4	123000000	1.0329	0.640549	Others
Poly(U)-binding-splicing factor PUF60	PUF60	15	1110000000	1.0327	0.514211	Others
COP9 signalosome complex subunit 5	COPS5	5	26900000	1.0327	0.767672	Others
Poly(rC)-binding protein 2	PCBP2	11	1890000000	1.0315	0.513396	Others
Pyruvate kinase PKM	PKM	32	2870000000	1.0306	0.512785	Others
Calcium-binding mitochondrial carrier protein Aralar2	SLC25A13	8	106000000	1.0301	0.637547	Others
Puromycin-sensitive aminopeptidase	NPEPPS	5	23600000	1.0295	0.761889	Others
28S ribosomal protein S31, mitochondrial	MRPS31	3	14100000	1.0294	0.761708	Others
Hydroxyacylglutathione hydrolase, mitochondrial	HAGH	5	120000000	1.029	0.636368	Others
Cell cycle and apoptosis regulator protein 2	CCAR2	24	607000000	1.0288	0.511565	Others
Nucleoprotein TPR	TPR	17	95200000	1.0282	0.722607	Others
Coronin-1C	CORO1C	4	26800000	1.0281	0.759362	Others
5-AMP-activated protein kinase catalytic subunit alpha-1	PRKAA1	2	18700000	1.0278	0.758821	Others
39S ribosomal protein L37, mitochondrial	MRPL37	3	13800000	1.0266	0.615911	Others
Kinesin-1 heavy chain	KIF5B	21	197000000	1.0254	0.632519	Others
Anaphase-promoting complex subunit 7	ANAPC7	2	6310000	1.0253	0.614597	Others
Peptidyl-prolyl cis-trans isomerase FKBP8	FKBP8	3	15500000	1.025	0.753777	Others
Serine protease HTRA2, mitochondrial	HTRA2	3	13400000	1.0247	0.613991	Others
Deoxynucleoside triphosphate triphosphohydrolase SAMHD1	SAMHD1	7	74700000	1.0244	0.716642	Others
V-type proton ATPase catalytic subunit A	ATP6V1A	9	142000000	1.0228	0.629746	Others
Complement component 1 Q subcomponent-binding protein, mitochondrial	C1QBP	5	154000000	1.0203	0.627083	Others
Thyroid hormone receptor-associated protein 3	THRAP3	8	43100000	1.0198	0.709446	Others
Collagen alpha-2(VI) chain	COL6A2	2	6430000	1.0194	0.608647	Others
GTP-binding nuclear protein Ran	RAN	8	473000000	1.0192	0.505084	Others
DnaJ homolog subfamily B member 4	DNAJB4	3	25000000	1.0163	0.738173	Others
Exocyst complex component 4	EXOC4	8	57100000	1.0162	0.703832	Others
Sorting nexin-2	SNX2	5	40700000	1.0146	0.701342	Others
Ras-related protein Rap-1A;Ras-related protein Rap-1b;Ras-related protein Rap-1b-like protein	RAP1A;RAP1B	3	37700000	1.0137	0.699943	Others
6-phosphofructo-2-kinase/fructose-2,6-bisphosphatase 3;6-phosphofructo-2-kinase;Fructose-2,6-bisphosphatase	PFKFB3	4	71400000	1.0134	0.699476	Others
MICOS complex subunit MIC60	IMMT	6	74000000	1.0129	0.6987	Others
Golgin subfamily A member 4	GOLGA4	99	2830000000	1.0128	0.500787	Others
28S ribosomal protein S25, mitochondrial	MRPS25	2	11600000	1.0128	0.602022	Others
Glycogen phosphorylase, brain form	PYGB	7	98500000	1.0128	0.619126	Others
Tubulin alpha-1C chain	TUBA1C	2	278000000	1.0122	0.618491	Others
Signal peptidase complex subunit 3	SPCS3	3	86600000	1.0115	0.696527	ER proteins
Histone deacetylase 2	HDAC2	3	61700000	1.0113	0.696216	Others
Serine/threonine-protein phosphatase 6 regulatory subunit 3	PPP6R3	4	13600000	1.0095	0.598721	Others
28S ribosomal protein S28, mitochondrial	MRPS28	2	20000000	1.0087	0.72463	Others
Mitochondrial glutamate carrier 1	SLC25A22	3	14200000	1.0077	0.596925	Others
Signal peptidase complex subunit 2	SPCS2	4	96700000	1.0076	0.690486	ER proteins
Inhibitor of nuclear factor kappa-B kinase subunit beta	IKBKB	2	14300000	1.006	0.59523	Others
Vacuolar protein sorting-associated protein 37B	VPS37B	6	80600000	1.0057	0.68755	Others
DNA replication licensing factor MCM2	MCM2	5	22000000	1.0034	0.715235	Others
Serine/threonine-protein phosphatase 6 catalytic subunit;Serine/threonine-protein phosphatase 6 catalytic subunit, N-terminally processed	PPP6C	7	50000000	1.002	0.681847	Others
Ribonucleoside-diphosphate reductase large subunit	RRM1	10	121000000	1.0019	0.607641	Others
EH domain-binding protein 1-like protein 1	EHBP1L1	2	3440000	1.0013	0.590556	Others
Ancient ubiquitous protein 1	AUP1	3	45700000	1.0005	0.67954	ER proteins
Riboflavin kinase	RFK	2	17300000	1.0004	0.709937	Others
Phosphoribosyl pyrophosphate synthase-associated protein 1	PRPSAP1	6	133000000	0.9984	0.603973
Protein transport protein Sec24A	SEC24A	2	9830000	0.99822	0.587503
Programmed cell death protein 2-like	PDCD2L	5	71900000	0.99725	0.674551
Putative adenosylhomocysteinase 2;Putative adenosylhomocysteinase 3	AHCYL1;AHCYL2	2	26400000	0.99723	0.704353
E3 ubiquitin-protein ligase BRE1A	RNF20	4	32000000	0.99512	0.700645
RNA-binding protein 33	RBM33	2	4100000	0.99511	0.584427
Importin-7	IPO7	14	228000000	0.99437	0.599763
Ras-related protein Rab-5C	RAB5C	5	38900000	0.99053	0.664283
Ataxin-10	ATXN10	3	15800000	0.98988	0.691468
Acyl-CoA synthetase family member 3, mitochondrial	ACSF3	3	10100000	0.98944	0.6907
Fascin	FSCN1	13	252000000	0.98917	0.594349
Tumor susceptibility gene 101 protein	TSG101	8	220000000	0.98846	0.593612
Arginine/serine-rich coiled-coil protein 2	RSRC2	3	28100000	0.98792	0.688047
Retinol-binding protein 1	RBP1	4	39900000	0.98789	0.660265
Cytoplasmic FMR1-interacting protein 1	CYFIP1	6	77400000	0.98766	0.659916
DNA primase large subunit	PRIM2	5	30900000	0.98703	0.686496
Tubulin alpha-4A chain	TUBA4A	1	2050000	0.98631	0.575764
Low molecular weight phosphotyrosine protein phosphatase	ACP1	5	144000000	0.98587	0.590925
Calcium/calmodulin-dependent protein kinase type II subunit delta;Calcium/calmodulin-dependent protein kinase type II subunit alpha;Calcium/calmodulin-dependent protein kinase type II subunit gamma;Calcium/calmodulin-dependent protein kinase type II subunit beta	CAMK2D;CAMK2A;CAMK2G;CAMK2B	2	20400000	0.98519	0.683293
Golgi-associated PDZ and coiled-coil motif-containing protein	GOPC	9	134000000	0.98486	0.589879
Ubiquitin-conjugating enzyme E2 S	UBE2S	5	137000000	0.98417	0.481805
Sorting nexin-5	SNX5	7	55700000	0.98414	0.654576
Glutathione S-transferase Mu 3	GSTM3	3	14000000	0.98364	0.680599
Nucleosome assembly protein 1-like 4	NAP1L4	9	404000000	0.98288	0.480959
Heat shock protein beta-1	HSPB1	15	2150000000	0.98266	0.480815
Ras-related protein Rab-21	RAB21	3	40100000	0.98246	0.652034
Beta-centractin	ACTR1B	1	13600000	0.98221	0.571749
Serine/threonine-protein phosphatase 5	PPP5C	4	13600000	0.98145	0.571006
Inosine triphosphate pyrophosphatase	ITPA	3	7620000	0.98017	0.569756
Prefoldin subunit 1	PFDN1	2	32700000	0.97966	0.6737
Nuclear receptor corepressor 2	NCOR2	3	83500000	0.97945	0.647489
NEDD8-conjugating enzyme Ubc12	UBE2M	5	108000000	0.9783	0.583106
Vacuolar protein sorting-associated protein 28 homolog	VPS28	6	162000000	0.97763	0.582416
UDP-N-acetylglucosamine--peptide N-acetylglucosaminyltransferase 110 kDa subunit	OGT	14	139000000	0.97757	0.582354														Others
Ubiquitin thioesterase OTUB1	OTUB1	6	97100000	0.97752	0.582303
HLA class I histocompatibility antigen, A-2 alpha chain	HLA-A	0	171000000	0.9775	0.582282
Dynein light chain 1, cytoplasmic;Dynein light chain 2, cytoplasmic	DYNLL1;DYNLL2	3	114000000	0.97744	0.582221
DNA-directed RNA polymerase II subunit RPB3	POLR2C	6	46500000	0.97542	0.641424
Mitogen-activated protein kinase 8	MAPK8	3	44100000	0.97518	0.641064
Protein lin-7 homolog C;Protein lin-7 homolog A	LIN7C;LIN7A	6	124000000	0.97422	0.578911
Vacuolar protein sorting-associated protein 37A	VPS37A	3	34400000	0.97366	0.663352
Inosine-5-monophosphate dehydrogenase 2	IMPDH2	17	537000000	0.97352	0.474845
UDP-glucose:glycoprotein glucosyltransferase 1	UGGT1	20	129000000	0.97283	0.577486
Glutaredoxin-3	GLRX3	11	298000000	0.97073	0.575335
Protein CIP2A	KIAA1524	3	15900000	0.97021	0.633619
Small nuclear ribonucleoprotein E	SNRPE	2	47300000	0.96872	0.631395
Catenin alpha-2	CTNNA2	1	2180000	0.96823	0.558159
Ras-related protein Rab-14	RAB14	8	103000000	0.96807	0.572616
MMS19 nucleotide excision repair protein homolog	MMS19	5	20000000	0.96705	0.652026
Calpain small subunit 1	CAPNS1	11	721000000	0.96524	0.469472
Protein UXT	UXT	2	14100000	0.96472	0.648053
Annexin A7	ANXA7	4	34700000	0.96311	0.645313
Ribonucleoside-diphosphate reductase subunit M2 B	RRM2B	14	856000000	0.96294	0.467986
Serine/threonine-protein phosphatase 2A catalytic subunit alpha isoform	PPP2CA	1	20000000	0.9628	0.644786
ATP-binding cassette sub-family F member 3	ABCF3	7	32900000	0.96275	0.644701
COMM domain-containing protein 2	COMMD2	2	8420000	0.96025	0.550472
Argininosuccinate lyase	ASL	3	10000000	0.95873	0.549014
ATPase family AAA domain-containing protein 3B	ATAD3B	1	73900000	0.95868	0.563067
Tubulin beta-2B chain	TUBB2B	1	38200000	0.95837	0.616034
GPN-loop GTPase 1	GPN1	2	26300000	0.95791	0.636497
Kinetochore protein Spc24	SPC24	4	17600000	0.95777	0.636261
NF-kappa-B essential modulator	IKBKG	3	33700000	0.95675	0.613645
Kinesin light chain 1;Kinesin light chain 4;Kinesin light chain 2	KLC1;KLC4;KLC2	2	13800000	0.95533	0.632142
Protein arginine N-methyltransferase 1	PRMT1	17	739000000	0.95519	0.462996
Protein NEDD1	NEDD1	7	53400000	0.95424	0.609951
Serine/threonine-protein kinase Nek7;Serine/threonine-protein kinase Nek6	NEK7;NEK6	3	36300000	0.9529	0.607983
Exportin-2	CSE1L	26	646000000	0.95079	0.460177
Annexin A2;Putative annexin A2-like protein	ANXA2;ANXA2P2	30	37700000000	0.94954	0.459378
Cleavage stimulation factor subunit 1	CSTF1	5	28800000	0.94916	0.621779
Low-density lipoprotein receptor	LDLR	3	11000000	0.94891	0.53964
Fatty acid synthase;[Acyl-carrier-protein] S-acetyltransferase;[Acyl-carrier-protein] S-malonyltransferase;3-oxoacyl-[acyl-carrier-protein] synthase;3-oxoacyl-[acyl-carrier-protein] reductase;3-hydroxyacyl-[acyl-carrier-protein] dehydratase;Enoyl-[acyl-carrier-protein] reductase;Oleoyl-[acyl-carrier-protein] hydrolase	FASN	86	3270000000	0.9479	0.45833
Methionine-R-sulfoxide reductase B3	MSRB3	2	63800000	0.94761	0.600242
SWI/SNF complex subunit SMARCC2	SMARCC2	9	133000000	0.94705	0.551348
Ras-related protein Rab-18	RAB18	6	199000000	0.94703	0.551328
Actin, alpha cardiac muscle 1;Actin, gamma-enteric smooth muscle;Actin, aortic smooth muscle;Actin, alpha skeletal muscle	ACTC1;ACTG2;ACTA2;ACTA1	2	1360000000	0.94656	0.457476
NADH dehydrogenase [ubiquinone] flavoprotein 2, mitochondrial	NDUFV2	2	30000000	0.94606	0.6166
Isocitrate dehydrogenase [NAD] subunit beta, mitochondrial	IDH3B	7	155000000	0.94542	0.549715
Cysteine and histidine-rich domain-containing protein 1	CHORDC1	5	32700000	0.94346	0.612271
HIV Tat-specific factor 1	HTATSF1	2	6870000	0.9419	0.532998
Cytochrome b-c1 complex subunit 1, mitochondrial	UQCRC1	5	32600000	0.94004	0.606597
U5 small nuclear ribonucleoprotein 200 kDa helicase	SNRNP200	13	102000000	0.93976	0.544063
Caveolin-1	CAV1	2	29700000	0.93939	0.605521
Tropomyosin alpha-4 chain	TPM4	4	217000000	0.93923	0.543536
DNA replication licensing factor MCM3	MCM3	27	543000000	0.93886	0.452581
Tether containing UBX domain for GLUT4	ASPSCR1	4	24600000	0.93781	0.60291
Tricarboxylate transport protein, mitochondrial	SLC25A1	4	53500000	0.93714	0.585053
Histone H2A type 1-A;Histone H2AX;Histone H2A type 2-B	HIST1H2AA;H2AFX;HIST2H2AB	1	17700000	0.93685	0.601326
Protein transport protein Sec23B	SEC23B	11	476000000	0.93643	0.540752
Serine/threonine-protein kinase TBK1	TBK1	3	11500000	0.93542	0.526895
Electron transfer flavoprotein subunit beta	ETFB	2	17000000	0.93379	0.59629
Protein diaphanous homolog 1	DIAPH1	2	5600000	0.93352	0.525112
Peptidyl-prolyl cis-trans isomerase H	PPIH	3	34000000	0.93263	0.578566
Protein CutA	CUTA	2	23500000	0.93257	0.594287
Beta-actin-like protein 2	ACTBL2	1	1750000000	0.93242	0.44851
Coiled-coil domain-containing protein 50	CCDC50	2	8920000	0.93195	0.523641
INO80 complex subunit C	INO80C	2	20600000	0.93101	0.591731
Calumenin	CALU	3	18100000	0.93031	0.590586
Serine/threonine-protein phosphatase 2A catalytic subunit beta isoform	PPP2CB	2	419000000	0.92803	0.445747
MOB-like protein phocein	MOB4	3	10900000	0.92722	0.519223
DNA mismatch repair protein Mlh1	MLH1	4	28900000	0.92692	0.585053
Kinesin-like protein KIF11	KIF11	18	192000000	0.92571	0.530161
Proteasome inhibitor PI31 subunit	PSMF1	2	28100000	0.92562	0.582938
Translin	TSN	10	389000000	0.92444	0.443495
Multifunctional methyltransferase subunit TRM112-like protein	TRMT112	5	138000000	0.92415	0.528628
Protein phosphatase 1G	PPM1G	6	72100000	0.92262	0.56429
Ras-related protein Rab-34	RAB34	4	55600000	0.92235	0.563907
Actin, cytoplasmic 1;Actin, cytoplasmic 1, N-terminally processed	ACTB	1	359000000	0.92197	0.526491
Protein RCC2	RCC2	17	601000000	0.91987	0.440637
ATP synthase F(0) complex subunit B1, mitochondrial	ATP5F1	3	22800000	0.91963	0.573238
Phosphatidylinositol 3-kinase regulatory subunit beta	PIK3R2	4	23600000	0.91809	0.570757
Palladin	PALLD	34	1570000000	0.91762	0.439234
Ran GTPase-activating protein 1	RANGAP1	11	171000000	0.91641	0.521058
SWI/SNF complex subunit SMARCC1	SMARCC1	7	77200000	0.9156	0.55438
Actin, cytoplasmic 2;Actin, cytoplasmic 2, N-terminally processed	ACTG1	1	34300000000	0.91454	0.437318
Phosphoglycolate phosphatase	PGP	5	30800000	0.91451	0.565008
SWI/SNF-related matrix-associated actin-dependent regulator of chromatin subfamily D member 2	SMARCD2	5	35100000	0.9134	0.551292
GRIP and coiled-coil domain-containing protein 2	GCC2	4	6610000	0.91269	0.505772
Fibrocystin-L	PKHD1L1	2	12200000	0.91197	0.505111
DNA-directed RNA polymerase II subunit RPB1	POLR2A	3	7190000	0.91178	0.504936
ADP-ribosylation factor 4	ARF4	2	28500000	0.91156	0.560292
Cullin-associated NEDD8-dissociated protein 1	CAND1	11	83400000	0.90997	0.546495
CDGSH iron-sulfur domain-containing protein 2	CISD2	4	47700000	0.90898	0.545114
Phosphatidylserine decarboxylase proenzyme;Phosphatidylserine decarboxylase alpha chain;Phosphatidylserine decarboxylase beta chain	PISD	5	19600000	0.90887	0.556009
SHC SH2 domain-binding protein 1	SHCBP1	5	16600000	0.90833	0.555151
Exportin-5	XPO5	2	6780000	0.908	0.50147
Sulfiredoxin-1	SRXN1	3	28900000	0.90782	0.554341
Mannose-1-phosphate guanyltransferase alpha	GMPPA	2	6390000	0.90765	0.50115
Protein AAR2 homolog	AAR2	3	8310000	0.90706	0.50061
Transcription activator BRG1;Probable global transcription activator SNF2L2	SMARCA4;SMARCA2	7	40000000	0.90683	0.542121
Serine/threonine-protein phosphatase 2A 65 kDa regulatory subunit A alpha isoform	PPP2R1A	19	908000000	0.90609	0.432085
SWI/SNF-related matrix-associated actin-dependent regulator of chromatin subfamily B member 1	SMARCB1	3	61900000	0.90577	0.540649
Histone deacetylase 8	HDAC8	4	10900000	0.90544	0.49913
CAD protein;Glutamine-dependent carbamoyl-phosphate synthase;Aspartate carbamoyltransferase;Dihydroorotase	CAD	37	476000000	0.90453	0.431123
ATP synthase subunit beta, mitochondrial	ATP5B	20	549000000	0.90439	0.431036
Tyrosine-protein phosphatase non-receptor type 1	PTPN1	7	92800000	0.90422	0.509251
Four and a half LIM domains protein 3	FHL3	2	22000000	0.90392	0.548168
Metalloproteinase inhibitor 1	TIMP1	2	9450000	0.90379	0.497625
Tubulin-folding cofactor B	TBCB	5	69600000	0.90365	0.53771
Acyl-protein thioesterase 1	LYPLA1	3	19000000	0.90325	0.547111
Histone deacetylase 10	HDAC10	22	1720000000	0.90127	0.429116
Tubulin-specific chaperone D	TBCD	5	16200000	0.89986	0.541779
DNA mismatch repair protein Msh2	MSH2	14	190000000	0.89915	0.504381
Tubulin alpha-3E chain	TUBA3E	2	104000000	0.89837	0.503634
Pachytene checkpoint protein 2 homolog	TRIP13	11	178000000	0.89828	0.503548
Transketolase	TKT	6	59400000	0.89822	0.530219
tRNA (adenine(58)-N(1))-methyltransferase, mitochondrial	TRMT61B	5	35300000	0.89765	0.529435
DDB1- and CUL4-associated factor 7	DCAF7	4	16500000	0.89655	0.536597
Serine/threonine-protein phosphatase 6 regulatory ankyrin repeat subunit A	ANKRD28	2	6190000	0.89317	0.487995
Succinate dehydrogenase [ubiquinone] iron-sulfur subunit, mitochondrial	SDHB	4	39100000	0.89249	0.522372
Heat shock protein 75 kDa, mitochondrial	TRAP1	4	26400000	0.89245	0.530214
Elongator complex protein 4	ELP4	2	8020000	0.89199	0.486931
Multifunctional protein ADE2;Phosphoribosylaminoimidazole-succinocarboxamide synthase;Phosphoribosylaminoimidazole carboxylase	PAICS	17	398000000	0.89198	0.423428
Signal transducer and activator of transcription 5B;Signal transducer and activator of transcription 5A	STAT5B;STAT5A	2	8130000	0.89196	0.486904
5-AMP-activated protein kinase subunit gamma-1	PRKAG1	9	128000000	0.89155	0.497128
Guanine nucleotide-binding protein subunit alpha-13	GNA13	8	45600000	0.89128	0.520722
Golgi resident protein GCP60	ACBD3	3	29500000	0.89056	0.527284
Lysophosphatidylcholine acyltransferase 1	LPCAT1	2	15600000	0.88997	0.526371
Heat shock protein 105 kDa	HSPH1	24	778000000	0.88871	0.421436
DnaJ homolog subfamily C member 10	DNAJC10	37	7340000000	0.88809	0.421059
Pleckstrin homology-like domain family B member 1	PHLDB1	3	8350000	0.88557	0.481166
Adenylate kinase 2, mitochondrial;Adenylate kinase 2, mitochondrial, N-terminally processed	AK2	3	14400000	0.88527	0.519128
Serine/threonine-protein phosphatase 2A 55 kDa regulatory subunit B alpha isoform	PPP2R2A	14	428000000	0.88525	0.419335
Calpain-2 catalytic subunit	CAPN2	21	743000000	0.88503	0.419201
Peroxiredoxin-6	PRDX6	10	277000000	0.88491	0.490837
Melanoma-associated antigen D2	MAGED2	16	603000000	0.88396	0.418553
Putative RNA-binding protein Luc7-like 2	LUC7L2	6	401000000	0.88325	0.418123
Death-inducer obliterator 1	DIDO1	2	10200000	0.88276	0.478654
DNA replication licensing factor MCM5	MCM5	10	177000000	0.8817	0.487811
COP9 signalosome complex subunit 4	COPS4	8	60300000	0.87996	0.505423
Hematological and neurological expressed 1-like protein	HN1L	5	45600000	0.87893	0.504043
Sorting nexin-15	SNX15	4	39500000	0.87889	0.503989
Copine-3	CPNE3	1	13900000	0.87849	0.508771
Transgelin-2	TAGLN2	13	1030000000	0.87795	0.414921
116 kDa U5 small nuclear ribonucleoprotein component	EFTUD2	15	163000000	0.87775	0.484102
28S ribosomal protein S35, mitochondrial	MRPS35	3	14400000	0.8766	0.505904
Biliverdin reductase A	BLVRA	5	46900000	0.87634	0.500581
Ribonuclease inhibitor	RNH1	9	123000000	0.87614	0.482594
28S ribosomal protein S10, mitochondrial	MRPS10	2	6170000	0.87593	0.472579
Acetyl-CoA carboxylase 1;Biotin carboxylase	ACACA	25	167000000	0.87578	0.482257
Endophilin-B2	SH3GLB2	1	2690000	0.87551	0.472207
F-box-like/WD repeat-containing protein TBL1XR1;F-box-like/WD repeat-containing protein TBL1X	TBL1XR1;TBL1X	5	37100000	0.87541	0.499341
Elongation factor 1-alpha 1;Putative elongation factor 1-alpha-like 3	EEF1A1;EEF1A1P5	15	32800000000	0.87409	0.412599
Golgi SNAP receptor complex member 2	GOSR2	2	16200000	0.87353	0.501264
Melanoma-associated antigen 4	MAGEA4	13	2750000000	0.87352	0.412257
Phosphoacetylglucosamine mutase	PGM3	2	5430000	0.87315	0.470119
Suppressor of G2 allele of SKP1 homolog	SUGT1	13	264000000	0.87263	0.479316
Mothers against decapentaplegic homolog 2;Mothers against decapentaplegic homolog 3;Mothers against decapentaplegic homolog 5;Mothers against decapentaplegic homolog 1;Mothers against decapentaplegic homolog 9	SMAD2;SMAD3;SMAD5;SMAD1;SMAD9	2	5480000	0.87178	0.468909
Ubiquitin-like-conjugating enzyme ATG3	ATG3	3	20100000	0.87051	0.496722
3-hydroxyacyl-CoA dehydrogenase type-2	HSD17B10	18	1720000000	0.86921	0.409674
Serine palmitoyltransferase 2	SPTLC2	3	20800000	0.86919	0.494743
Adenylosuccinate lyase	ADSL	5	50500000	0.86917	0.491063
E3 ubiquitin-protein ligase TRIM32	TRIM32	17	449000000	0.86882	0.40944
Tubulin alpha-1B chain	TUBA1B	0	14100000000	0.86767	0.408753
Nck-associated protein 1	NCKAP1	19	264000000	0.86761	0.474649
Ubiquitin-conjugating enzyme E2 C	UBE2C	4	51700000	0.86631	0.487294
Ubiquitin-conjugating enzyme E2 L3	UBE2L3	8	535000000	0.86603	0.407774
Retinoblastoma-binding protein 5	RBBP5	2	6530000	0.86552	0.463402
Uridine 5-monophosphate synthase;Orotate phosphoribosyltransferase;Orotidine 5-phosphate decarboxylase	UMPS	3	17300000	0.86489	0.488328
Alpha-actinin-1	ACTN1	11	161000000	0.86438	0.47166
F-box/LRR-repeat protein 18	FBXL18	8	50900000	0.86421	0.484537
Importin subunit beta-1	KPNB1	19	614000000	0.86322	0.4061
PDZ and LIM domain protein 4	PDLIM4	12	167000000	0.86321	0.470579
Double-strand break repair protein MRE11A	MRE11A	6	42700000	0.86272	0.482585
NudC domain-containing protein 2	NUDCD2	2	20600000	0.86225	0.484411
Nuclear pore complex protein Nup50	NUP50	2	9360000	0.86178	0.460129
DNA primase small subunit	PRIM1	2	8730000	0.86168	0.460042
Pre-mRNA-processing-splicing factor 8	PRPF8	14	51200000	0.86144	0.480912
Dihydrolipoyl dehydrogenase, mitochondrial	DLD	4	40500000	0.8611	0.480469
Tubulin alpha-1A chain	TUBA1A	0	39000000	0.86092	0.480234
Hepatoma-derived growth factor	HDGF	8	196000000	0.85996	0.467585
Cullin-4B	CUL4B	3	26500000	0.85941	0.480217
V-type proton ATPase subunit B, brain isoform	ATP6V1B2	7	67700000	0.8583	0.476822
Coiled-coil-helix-coiled-coil-helix domain-containing protein 2;Putative coiled-coil-helix-coiled-coil-helix domain-containing protein CHCHD2P9, mitochondrial	CHCHD2;CHCHD2P9	2	16300000	0.85816	0.478377
Elongation factor 2	EEF2	36	3280000000	0.8579	0.402942
ATP-dependent 6-phosphofructokinase, platelet type	PFKP	5	12900000	0.85688	0.476498
Diphthine--ammonia ligase	DPH6	2	5840000	0.85581	0.454932
Kinetochore protein NDC80 homolog	NDC80	5	24700000	0.85489	0.473583
Dual specificity mitogen-activated protein kinase kinase 3	MAP2K3	11	125000000	0.85385	0.461986
Spindle and kinetochore-associated protein 3	SKA3	4	19200000	0.85353	0.471597
Host cell factor 1;HCF N-terminal chain 1;HCF N-terminal chain 2;HCF N-terminal chain 3;HCF N-terminal chain 4;HCF N-terminal chain 5;HCF N-terminal chain 6;HCF C-terminal chain 1;HCF C-terminal chain 2;HCF C-terminal chain 3;HCF C-terminal chain 4;HCF C-terminal chain 5;HCF C-terminal chain 6	HCFC1	18	267000000	0.85315	0.461347
Methylcrotonoyl-CoA carboxylase beta chain, mitochondrial	MCCC2	11	130000000	0.85309	0.461292
COMM domain-containing protein 3	COMMD3	3	8410000	0.85043	0.450277
Arpin	ARPIN	5	103000000	0.84997	0.458449
Nucleoside diphosphate kinase 7	NME7	9	76900000	0.84984	0.465896
DNA polymerase delta subunit 2	POLD2	4	28800000	0.84932	0.465478
Actin-related protein 2	ACTR2	2	27600000	0.84904	0.465072
Protein scribble homolog	SCRIB	9	35000000	0.84899	0.464806
BolA-like protein 2	BOLA2	5	540000000	0.84661	0.396289
Prolow-density lipoprotein receptor-related protein 1;Low-density lipoprotein receptor-related protein 1 85 kDa subunit;Low-density lipoprotein receptor-related protein 1 515 kDa subunit;Low-density lipoprotein receptor-related protein 1 intracellular domain	LRP1	2	3820000	0.84583	0.446318
Cyclin-dependent kinase 2	CDK2	9	433000000	0.84556	0.395673
Early endosome antigen 1	EEA1	14	45000000	0.84495	0.459645
ADP/ATP translocase 3;ADP/ATP translocase 3, N-terminally processed;ADP/ATP translocase 1	SLC25A6;SLC25A4	4	163000000	0.84476	0.453725
Succinate dehydrogenase [ubiquinone] flavoprotein subunit, mitochondrial	SDHA	12	177000000	0.84412	0.453146
Hsp70-binding protein 1	HSPBP1	9	145000000	0.8433	0.452406
Protein-glutamine gamma-glutamyltransferase 2	TGM2	9	95200000	0.84236	0.456353
Nicotinamide N-methyltransferase	NNMT	2	21600000	0.84234	0.45543
RNA polymerase II subunit A C-terminal domain phosphatase	CTDP1	4	17300000	0.84089	0.453358
Dedicator of cytokinesis protein 7	DOCK7	4	12300000	0.84085	0.442055
Adenylosuccinate synthetase isozyme 2	ADSS	4	50600000	0.84011	0.453504
Phosphatidylinositol transfer protein beta isoform	PITPNB	8	91300000	0.83958	0.449055
Extended synaptotagmin-1	ESYT1	18	149000000	0.83899	0.448524
Fructose-2,6-bisphosphatase TIGAR	TIGAR	7	400000000	0.83792	0.391213
2-aminoethanethiol dioxygenase	ADO	7	220000000	0.83717	0.446891
ATP synthase subunit alpha, mitochondrial	ATP5A1	12	470000000	0.83686	0.390597
DNA replication licensing factor MCM4	MCM4	5	32900000	0.83526	0.445364
Cyclin-dependent kinase 4	CDK4	2	7880000	0.83519	0.437238
SPRY domain-containing protein 7	SPRYD7	3	37200000	0.83519	0.44731
Branched-chain-amino-acid aminotransferase, cytosolic	BCAT1	9	534000000	0.83516	0.389609
Histone H2B type 1-L;Histone H2B type 1-M;Histone H2B type 1-N;Histone H2B type 1-H;Histone H2B type 2-F;Histone H2B type 1-C/E/F/G/I;Histone H2B type 1-D;Histone H2B type F-S;Histone H2B type 1-K	HIST1H2BL;HIST1H2BM;HIST1H2BN;HIST1H2BH;HIST2H2BF;HIST1H2BC;HIST1H2BD;H2BFS;HIST1H2BK	2	1490000000	0.83459	0.389279
SAC3 domain-containing protein 1	SAC3D1	3	15700000	0.83421	0.443882
Synaptosomal-associated protein 23	SNAP23	4	70500000	0.83394	0.445744
Density-regulated protein	DENR	4	44300000	0.83338	0.445043
Actin-related protein 2/3 complex subunit 4	ARPC4	2	25000000	0.83332	0.442629
Endophilin-A2	SH3GL1	8	184000000	0.83292	0.443091
G2/mitotic-specific cyclin-B1	CCNB1	3	42900000	0.83261	0.444081
Actin-related protein 2/3 complex subunit 3	ARPC3	3	32300000	0.83249	0.441461
Tensin-1	TNS1	1	4980000	0.8311	0.433776
Mitotic spindle-associated MMXD complex subunit MIP18	FAM96B	4	39500000	0.83042	0.44135
Uncharacterized protein C1orf198	C1orf198	3	24000000	0.83041	0.438543
Zinc finger protein 185	ZNF185	8	87300000	0.83007	0.440915
Charged multivesicular body protein 1a	CHMP1A	7	479000000	0.82942	0.386287
ATP synthase subunit d, mitochondrial	ATP5H	4	24200000	0.82929	0.436976
LanC-like protein 1	LANCL1	13	364000000	0.82915	0.386131
Prostaglandin E synthase 3	PTGES3	5	445000000	0.82885	0.385958
Striatin	STRN	3	14700000	0.82799	0.435162
Protein PML	PML	4	26500000	0.8271	0.433922
Melanoma-associated antigen 1	MAGEA1	4	16800000	0.82643	0.43299
Nardilysin	NRD1	16	126000000	0.82613	0.437057
Tensin-3	TNS3	5	49600000	0.82611	0.436005
Lysosomal alpha-glucosidase;76 kDa lysosomal alpha-glucosidase;70 kDa lysosomal alpha-glucosidase	GAA	5	33100000	0.82467	0.434227
Proteasome activator complex subunit 3	PSME3	9	190000000	0.82418	0.435333
ADP-ribosylation factor-binding protein GGA2	GGA2	2	25700000	0.82301	0.428252
Bridging integrator 3	BIN3	2	4480000	0.82238	0.426448
Actin-like protein 6A	ACTL6A	5	74400000	0.8222	0.431188
Abl interactor 1	ABI1	7	219000000	0.82075	0.43231
Perilipin-3	PLIN3	17	549000000	0.8206	0.381215
Caspase-3;Caspase-3 subunit p17;Caspase-3 subunit p12	CASP3	2	11600000	0.82033	0.424736
Armadillo repeat-containing protein 8	ARMC8	3	15500000	0.8197	0.423694
Activator of 90 kDa heat shock protein ATPase homolog 1	AHSA1	2	54800000	0.81928	0.427611
MAGUK p55 subfamily member 6	MPP6	5	28400000	0.8188	0.42246
Malignant T-cell-amplified sequence 1	MCTS1	4	69400000	0.81829	0.426402
Persulfide dioxygenase ETHE1, mitochondrial	ETHE1	11	549000000	0.81743	0.379402
Wiskott-Aldrich syndrome protein family member 2	WASF2	7	169000000	0.81586	0.428021
Protein arginine N-methyltransferase 3	PRMT3	6	23900000	0.81582	0.418388
TNFAIP3-interacting protein 1	TNIP1	2	8100000	0.81567	0.420859
Myosin light chain kinase, smooth muscle;Myosin light chain kinase, smooth muscle, deglutamylated form	MYLK	2	18900000	0.81346	0.41518
Peroxiredoxin-2	PRDX2	10	491000000	0.81163	0.3761
Importin-9	IPO9	8	88900000	0.81152	0.424236
Glycine--tRNA ligase	GARS	17	536000000	0.81083	0.375645
Paxillin	PXN	4	10000000	0.80935	0.415634
V-type proton ATPase subunit E 1	ATP6V1E1	3	16300000	0.80913	0.409332
Mitochondrial fission regulator 1-like	MTFR1L	5	23800000	0.80858	0.408593
Centromere/kinetochore protein zw10 homolog	ZW10	10	94600000	0.80836	0.421492
N-acetyl-D-glucosamine kinase	NAGK	4	17500000	0.80834	0.408271
Four and a half LIM domains protein 1	FHL1	3	30000000	0.80816	0.408029
SUMO-conjugating enzyme UBC9	UBE2I	2	16900000	0.80801	0.407828
Ubiquitin-conjugating enzyme E2 H	UBE2H	3	46300000	0.80781	0.413728
Rho-associated protein kinase 2	ROCK2	3	6780000	0.80736	0.406956
Tyrosine-protein phosphatase non-receptor type 11	PTPN11	18	496000000	0.80652	0.373204
Protein phosphatase methylesterase 1	PPME1	9	107000000	0.80615	0.41958
Leucine-rich repeat-containing protein 40	LRRC40	10	92400000	0.80595	0.419407
Signal transducer and activator of transcription 3	STAT3	27	928000000	0.80552	0.372639
Nuclear autoantigenic sperm protein	NASP	11	154000000	0.80499	0.418578
Acyl-CoA-binding domain-containing protein 6	ACBD6	2	7590000	0.80381	0.411086
Importin-5	IPO5	26	723000000	0.80355	0.371528
Actin-related protein 3;Actin-related protein 3B	ACTR3;ACTR3B	3	25300000	0.80345	0.401736
Rho-associated protein kinase 1	ROCK1	6	16700000	0.80342	0.401696
Nuclear migration protein nudC	NUDC	10	324000000	0.80271	0.416612
Protein farnesyltransferase/geranylgeranyltransferase type-1 subunit alpha	FNTA	3	14400000	0.80197	0.39977
Vacuolar protein sorting-associated protein 35	VPS35	8	69500000	0.80135	0.406028
PCNA-associated factor	KIAA0101	3	12400000	0.80134	0.398935
Leucine-rich repeat-containing protein 16C	RLTPR	5	41300000	0.80101	0.405625
Alpha-aminoadipic semialdehyde dehydrogenase	ALDH7A1	19	441000000	0.80054	0.369834
Protein syndesmos	NUDT16L1	8	118000000	0.80043	0.414653
Calponin-3	CNN3	13	2170000000	0.79925	0.369109
Coiled-coil domain-containing protein 6	CCDC6	6	35400000	0.79923	0.40352
L-aminoadipate-semialdehyde dehydrogenase-phosphopantetheinyl transferase	AASDHPPT	4	36600000	0.7987	0.402895
Mitochondrial ribonuclease P protein 1	TRMT10C	10	74500000	0.79768	0.401692
Cysteine--tRNA ligase, cytoplasmic	CARS	22	743000000	0.79585	0.367204
Insulin-like growth factor-binding protein 7	IGFBP7	2	11100000	0.79539	0.40423
Peroxiredoxin-5, mitochondrial	PRDX5	9	292000000	0.79461	0.409675
Alanyl-tRNA editing protein Aarsd1	AARSD1	3	11700000	0.79389	0.403016
Galectin-1	LGALS1	9	1160000000	0.79349	0.365884
Cathepsin B;Cathepsin B light chain;Cathepsin B heavy chain	CTSB	3	38000000	0.79323	0.396472
Forkhead box protein K1	FOXK1	3	15000000	0.79315	0.388178
Inorganic pyrophosphatase	PPA1	14	230000000	0.79168	0.407182
Uridine phosphorylase 1	UPP1	13	473000000	0.79137	0.364702
BAG family molecular chaperone regulator 3	BAG3	7	51100000	0.79118	0.394081
Eukaryotic peptide chain release factor GTP-binding subunit ERF3A	GSPT1	6	168000000	0.79094	0.406554
Nuclear distribution protein nudE homolog 1	NDE1	3	23900000	0.79075	0.385059
Arginine and glutamate-rich protein 1	ARGLU1	2	9200000	0.78888	0.398976
AMP deaminase 2	AMPD2	18	380000000	0.78802	0.362838
Cytoplasmic tRNA 2-thiolation protein 2	CTU2	2	10700000	0.7873	0.397708
E3 ubiquitin-protein ligase TRIM22	TRIM22	3	11900000	0.78673	0.39725
Cytidine deaminase	CDA	5	413000000	0.78668	0.362095
Deoxyguanosine kinase, mitochondrial	DGUOK	2	20800000	0.78647	0.379536
Protein asunder homolog	ASUN	2	7930000	0.78619	0.396818
Histone-arginine methyltransferase CARM1	CARM1	5	27300000	0.78561	0.378432
Deoxyribose-phosphate aldolase	DERA	4	27700000	0.78484	0.377445
DNA excision repair protein ERCC-6-like	ERCC6L	4	381000000	0.78375	0.400482
DNA damage-binding protein 1	DDB1	19	330000000	0.78366	0.400407
Ubiquitin-conjugating enzyme E2 G2	UBE2G2	2	14400000	0.78333	0.375515
6-phosphofructo-2-kinase/fructose-2,6-bisphosphatase 2;6-phosphofructo-2-kinase;Fructose-2,6-bisphosphatase	PFKFB2	6	38200000	0.78292	0.384536
UPF0585 protein C16orf13	C16orf13	3	12800000	0.78257	0.374545
39S ribosomal protein L43, mitochondrial	MRPL43	2	22600000	0.78239	0.374316
Protein zwilch homolog	ZWILCH	6	52100000	0.7817	0.383138
Lipoma-preferred partner	LPP	2	11800000	0.78156	0.393119
E3 ubiquitin-protein ligase RNF114	RNF114	2	16100000	0.78082	0.372319
Protein PAXX	C9orf142	3	26300000	0.7807	0.372167
Peptidyl-prolyl cis-trans isomerase A;Peptidyl-prolyl cis-trans isomerase A, N-terminally processed	PPIA	13	3650000000	0.78056	0.35871
Histone acetyltransferase type B catalytic subunit	HAT1	4	27600000	0.78053	0.371951
Pyridoxal kinase	PDXK	8	107000000	0.78047	0.39773
60 kDa heat shock protein, mitochondrial	HSPD1	29	3150000000	0.78005	0.358429
Endoplasmic reticulum-Golgi intermediate compartment protein 1	ERGIC1	3	22400000	0.77945	0.370583
Nucleoporin NUP53	NUP35	2	2890000	0.77895	0.391043
Serine/threonine-protein kinase 4;Serine/threonine-protein kinase 4 37kDa subunit;Serine/threonine-protein kinase 4 18kDa subunit	STK4	3	25200000	0.77851	0.369394
Serine/threonine-protein phosphatase 4 regulatory subunit 2	PPP4R2	3	18100000	0.77819	0.36899
Actin-related protein 2/3 complex subunit 2	ARPC2	5	34400000	0.77797	0.378884
Tubulin beta chain	TUBB	4	4740000000	0.77769	0.35713
39S ribosomal protein L39, mitochondrial	MRPL39	4	22800000	0.77741	0.368006
Cytoplasmic tRNA 2-thiolation protein 1	CTU1	2	8300000	0.77741	0.389821
F-actin-capping protein subunit alpha-1	CAPZA1	13	2940000000	0.7751	0.355707
14-3-3 protein sigma	SFN	11	544000000	0.77489	0.355592
F-actin-capping protein subunit beta	CAPZB	13	1150000000	0.77413	0.355175
NFU1 iron-sulfur cluster scaffold homolog, mitochondrial	NFU1	4	321000000	0.77283	0.391365
ADP-ribosylation factor-like protein 15	ARL15	7	83300000	0.77254	0.372744
SH3 and PX domain-containing protein 2B	SH3PXD2B	2	6320000	0.77199	0.385539
14-3-3 protein theta	YWHAQ	10	537000000	0.77152	0.353747
Reticulon-1	RTN1	2	77300000	0.77139	0.371451
Constitutive coactivator of peroxisome proliferator-activated receptor gamma	FAM120B	2	4490000	0.77095	0.384721
E3 ubiquitin-protein ligase SMURF1;E3 ubiquitin-protein ligase SMURF2	SMURF1;SMURF2	2	15800000	0.76938	0.357971
Ornithine aminotransferase, mitochondrial;Ornithine aminotransferase, hepatic form;Ornithine aminotransferase, renal form	OAT	2	3680000	0.76928	0.383409
3-mercaptopyruvate sulfurtransferase	MPST	2	4420000	0.76818	0.382547
Aminopeptidase B	RNPEP	13	189000000	0.7669	0.386467
TGF-beta-activated kinase 1 and MAP3K7-binding protein 1	TAB1	4	11900000	0.76629	0.381068
ADP-ribosylation factor GTPase-activating protein 1	ARFGAP1	3	45400000	0.76585	0.365263
Elongator complex protein 5	ELP5	4	28100000	0.76486	0.352398
Ubiquitin-like protein ISG15	ISG15	2	41400000	0.76477	0.364065
BRCA1-associated ATM activator 1	BRAT1	12	86400000	0.76466	0.363943
D-3-phosphoglycerate dehydrogenase	PHGDH	16	531000000	0.76419	0.349755
Caspase-6;Caspase-6 subunit p18;Caspase-6 subunit p11	CASP6	3	20400000	0.76373	0.351014
Thyroid receptor-interacting protein 6	TRIP6	12	224000000	0.76337	0.383569
Amidophosphoribosyltransferase	PPAT	6	83700000	0.76331	0.362448
Trafficking protein particle complex subunit 1	TRAPPC1	2	11000000	0.76307	0.378556
Protein arginine N-methyltransferase 5;Protein arginine N-methyltransferase 5, N-terminally processed	PRMT5	4	52200000	0.7618	0.360781
NAD kinase 2, mitochondrial	NADK2	6	35100000	0.76008	0.358888
Receptor-interacting serine/threonine-protein kinase 1	RIPK1	12	113000000	0.75971	0.380579
Leukocyte elastase inhibitor	SERPINB1	9	206000000	0.7596	0.380489
Cullin-5	CUL5	9	56500000	0.75959	0.35835
Methyltransferase-like protein 2A	METTL2A	2	97300000	0.75908	0.380065
ADP-ribosylation factor-like protein 2	ARL2	3	19900000	0.75896	0.345208
TIP41-like protein	TIPRL	6	149000000	0.75882	0.379854
Mitotic checkpoint serine/threonine-protein kinase BUB1 beta	BUB1B	4	12400000	0.75866	0.344845
Glutamate--cysteine ligase regulatory subunit	GCLM	7	210000000	0.75846	0.379561
Peflin	PEF1	7	461000000	0.75836	0.3466
Tubulin beta-8 chain	TUBB8	2	302000000	0.75717	0.378512
Xaa-Pro dipeptidase	PEPD	7	71100000	0.75606	0.354487
Histone-binding protein RBBP7	RBBP7	1	4180000	0.75506	0.372351
Alcohol dehydrogenase [NADP(+)]	AKR1A1	3	8290000	0.75226	0.370197
Tubulin beta-4B chain	TUBB4B	1	15100000000	0.751	0.342643
Tripeptidyl-peptidase 1	TPP1	4	38400000	0.75098	0.348976
Tyrosine-protein phosphatase non-receptor type 12	PTPN12	5	22700000	0.75038	0.33492
Tumor necrosis factor receptor type 1-associated DEATH domain protein	TRADD	3	13300000	0.74877	0.333012
SWI/SNF-related matrix-associated actin-dependent regulator of chromatin subfamily E member 1	SMARCE1	5	56000000	0.74875	0.346573
Centrosomal protein of 44 kDa	CEP44	2	8140000	0.7478	0.366783
Crk-like protein	CRKL	20	16100000000	0.74742	0.340729
DNA repair protein RAD50	RAD50	8	46000000	0.74606	0.34369
Ubiquitin carboxyl-terminal hydrolase 24	USP24	22	106000000	0.74555	0.369145
Ubiquitin-conjugating enzyme E2 variant 3	UEVLD	9	98800000	0.74501	0.368713
Abl interactor 2	ABI2	5	34900000	0.74308	0.340513
Mitochondrial genome maintenance exonuclease 1	MGME1	3	8110000	0.74293	0.363077
Src substrate cortactin	CTTN	17	445000000	0.74177	0.337722
Nucleoside diphosphate kinase B;Putative nucleoside diphosphate kinase	NME2;NME2P1	6	1060000000	0.74167	0.337669
BRCA2 and CDKN1A-interacting protein	BCCIP	3	36700000	0.74106	0.33837
MAP kinase-activated protein kinase 3	MAPKAPK3	6	43400000	0.74005	0.337302
E3 ubiquitin-protein ligase SIAH1	SIAH1	8	1550000000	0.7394	0.336466
Armadillo repeat-containing X-linked protein 3	ARMCX3	7	38500000	0.73862	0.335794
Geranylgeranyl transferase type-2 subunit beta	RABGGTB	4	21100000	0.73853	0.321039
Ran-binding protein 3	RANBP3	3	21300000	0.73786	0.320266
CTP synthase 1	CTPS1	30	9470000000	0.73714	0.335271
Drebrin	DBN1	4	27500000	0.737	0.319275
Signal transducer and activator of transcription 1-alpha/beta	STAT1	26	3130000000	0.737	0.335197
Methylosome protein 50	WDR77	4	66100000	0.73697	0.334059
Pre-mRNA-processing factor 6	PRPF6	11	101000000	0.73653	0.333597
Ufm1-specific protease 2	UFSP2	3	40400000	0.73653	0.333597
Drebrin-like protein	DBNL	8	54000000	0.73555	0.33257
Dual specificity mitogen-activated protein kinase kinase 4	MAP2K4	9	51100000	0.73543	0.332445
Cleavage and polyadenylation specificity factor subunit 3	CPSF3	4	17400000	0.73529	0.317311
SH3 domain-containing kinase-binding protein 1	SH3KBP1	10	118000000	0.73472	0.360546
Mth938 domain-containing protein	AAMDC	3	16500000	0.73468	0.316612
Ubiquitin carboxyl-terminal hydrolase 15	USP15	4	15100000	0.73395	0.315777
Dual specificity protein phosphatase 3	DUSP3	8	187000000	0.73241	0.358728
Oligoribonuclease, mitochondrial	REXO2	2	20800000	0.73081	0.312202
Type I inositol 3,4-bisphosphate 4-phosphatase	INPP4A	4	22100000	0.73	0.311284
Plectin	PLEC	82	721000000	0.72994	0.331481
MAGUK p55 subfamily member 2	MPP2	2	28900000	0.72993	0.311204
Peroxisomal 2,4-dienoyl-CoA reductase	DECR2	6	147000000	0.72983	0.356704
mRNA-decapping enzyme 1B	DCP1B	5	34900000	0.72969	0.326472
Cysteine protease ATG4B	ATG4B	2	6670000	0.72959	0.353045
Twinfilin-2	TWF2	3	19700000	0.72934	0.310537
Kinetochore protein Nuf2	NUF2	5	31100000	0.72921	0.325976
Probable ATP-dependent RNA helicase DDX11;Putative ATP-dependent RNA helicase DDX11-like protein 8	DDX11;DDX11L8	2	3300000	0.72825	0.352047
N-acylneuraminate-9-phosphatase	NANP	3	20600000	0.72776	0.308755
Far upstream element-binding protein 2	KHSRP	20	837000000	0.72768	0.330298
DNA replication licensing factor MCM6	MCM6	9	42700000	0.72703	0.323729
Protein-L-isoaspartate(D-aspartate) O-methyltransferase	PCMT1	12	1140000000	0.72658	0.329723
Thymidylate synthase	TYMS	7	58900000	0.72599	0.32266
UPF0600 protein C5orf51	C5orf51	3	22100000	0.72568	0.306418
Galactokinase	GALK1	5	18400000	0.72455	0.305154
E3 ubiquitin-protein ligase BRE1B	RNF40	3	19000000	0.72412	0.304674
Mitochondrial-processing peptidase subunit beta	PMPCB	4	63700000	0.72236	0.318948
Pleckstrin homology domain-containing family O member 2	PLEKHO2	6	57600000	0.72169	0.318266
Thimet oligopeptidase	THOP1	9	79900000	0.72122	0.317788
Ankyrin repeat domain-containing protein 54	ANKRD54	2	4300000	0.7212	0.346827
1,2-dihydroxy-3-keto-5-methylthiopentene dioxygenase	ADI1	3	78400000	0.72075	0.317311
Programmed cell death 6-interacting protein	PDCD6IP	12	120000000	0.72063	0.349548
Glutathione reductase, mitochondrial	GSR	19	2090000000	0.72057	0.326592
Cytosolic Fe-S cluster assembly factor NARFL	NARFL	9	53500000	0.72044	0.316996
Poly(rC)-binding protein 1	PCBP1	12	7320000000	0.71803	0.325274
HLA class I histocompatibility antigen, A-34 alpha chain;HLA class I histocompatibility antigen, A-33 alpha chain;HLA class I histocompatibility antigen, A-66 alpha chain;HLA class I histocompatibility antigen, A-26 alpha chain;HLA class I histocompatibility antigen, A-25 alpha chain	HLA-A	0	6460000	0.71548	0.342628
Parkinson disease 7 domain-containing protein 1	PDDC1	5	53100000	0.71532	0.311829
Nuclear pore complex protein Nup93	NUP93	4	33800000	0.71491	0.311417
Nucleoside diphosphate kinase A	NME1	3	175000000	0.7146	0.344907
Calponin-2	CNN2	12	2460000000	0.71414	0.323264
Fructose-bisphosphate aldolase C	ALDOC	1	8600000	0.71397	0.341524
Filamin-C	FLNC	97	3340000000	0.71352	0.322944
UBX domain-containing protein 1	UBXN1	7	95500000	0.71312	0.343774
Probable proline--tRNA ligase, mitochondrial	PARS2	4	32100000	0.71195	0.308458
Thioredoxin domain-containing protein 12	TXNDC12	6	1020000000	0.71178	0.322048
Deoxycytidylate deaminase	DCTD	4	33500000	0.71152	0.30803
3(2),5-bisphosphate nucleotidase 1	BPNT1	5	47100000	0.71134	0.307851
Ester hydrolase C11orf54	C11orf54	2	12900000	0.71122	0.290501
[Pyruvate dehydrogenase (acetyl-transferring)] kinase isozyme 3, mitochondrial	PDK3	2	4100000	0.71055	0.339034
Tubulin--tyrosine ligase-like protein 12	TTLL12	7	68400000	0.7105	0.307016
Dihydropyrimidinase-related protein 3	DPYSL3	15	533000000	0.71036	0.321317
COMM domain-containing protein 9	COMMD9	3	10400000	0.70946	0.338243
Ubiquitin thioesterase otulin	OTULIN	3	10100000	0.70935	0.338164
Diablo homolog, mitochondrial	DIABLO	3	29600000	0.70829	0.304825
NEDD8-activating enzyme E1 regulatory subunit	NAE1	3	20900000	0.70754	0.286541
Centromere protein M	CENPM	4	65600000	0.70677	0.303325
Phospholipid hydroperoxide glutathione peroxidase, mitochondrial	GPX4	5	162000000	0.70635	0.338621
Ribose-5-phosphate isomerase	RPIA	4	18600000	0.70618	0.285086
Receptor-interacting serine/threonine-protein kinase 2	RIPK2	3	31500000	0.70403	0.300632
Ubiquitin-like domain-containing CTD phosphatase 1	UBLCP1	6	60200000	0.70314	0.299761
General transcription factor II-I	GTF2I	26	485000000	0.70299	0.317545
Cytosolic Fe-S cluster assembly factor NUBP2	NUBP2	8	363000000	0.70253	0.317311
Aldehyde dehydrogenase X, mitochondrial	ALDH1B1	6	116000000	0.70246	0.299097
TSC22 domain family protein 2	TSC22D2	2	3140000	0.70192	0.332803
Ubiquitin carboxyl-terminal hydrolase 5	USP5	24	762000000	0.69997	0.316008
Protein transport protein Sec24C	SEC24C	11	116000000	0.69965	0.333571
39S ribosomal protein L12, mitochondrial	MRPL12	2	32000000	0.69921	0.295935
Interleukin-1 receptor-associated kinase 1	IRAK1	12	116000000	0.69853	0.332732
Adenosylhomocysteinase	AHCY	12	502000000	0.69746	0.314734
Probable ATP-dependent RNA helicase DDX23	DDX23	5	20400000	0.69602	0.274379
TBC1 domain family member 13	TBC1D13	2	2840000	0.69572	0.328372
BAG family molecular chaperone regulator 5	BAG5	5	16000000	0.69466	0.272967
Opioid growth factor receptor	OGFR	20	382000000	0.69403	0.312998
Asparagine synthetase [glutamine-hydrolyzing]	ASNS	4	34400000	0.69379	0.290712
Calcium/calmodulin-dependent protein kinase type IV	CAMK4	3	13200000	0.69354	0.326824
Uridine-cytidine kinase 2	UCK2	6	69600000	0.69261	0.289583
Eukaryotic peptide chain release factor GTP-binding subunit ERF3B	GSPT2	1	35500000	0.69239	0.289373
Putative transferase CAF17, mitochondrial	IBA57	11	222000000	0.69148	0.327479
Destrin	DSTN	10	452000000	0.69133	0.311636
Transforming acidic coiled-coil-containing protein 3	TACC3	4	32300000	0.69113	0.269325
Methyltransferase-like protein 2B	METTL2B	1	54300000	0.69082	0.287876
Tropomyosin alpha-3 chain	TPM3	5	251000000	0.6908	0.326975
GMP synthase [glutamine-hydrolyzing]	GMPS	30	890000000	0.68997	0.310952
Protein disulfide-isomerase A6	PDIA6	23	6560000000	0.68994	0.310937
Methylmalonic aciduria and homocystinuria type D protein, mitochondrial	MMADHC	4	43900000	0.68923	0.286366
Proline synthase co-transcribed bacterial homolog protein	PROSC	11	993000000	0.68853	0.310228
UPF0609 protein C4orf27	C4orf27	3	15000000	0.68793	0.266053
Cyclin-dependent kinase 14	CDK14	2	7290000	0.68756	0.322599
Transcription factor p65	RELA	8	151000000	0.68707	0.324221
Mammalian ependymin-related protein 1	EPDR1	4	68800000	0.6867	0.323949
Mitochondrial-processing peptidase subunit alpha	PMPCA	2	8440000	0.68656	0.321897
Cytochrome c-type heme lyase	HCCS	6	44300000	0.68479	0.282176
Tripartite motif-containing protein 5	TRIM5	5	44500000	0.68474	0.282129
Cyclin-dependent kinase 6	CDK6	6	38400000	0.68426	0.281679
Trafficking protein particle complex subunit 4	TRAPPC4	5	32700000	0.68424	0.308079
Glutamate--cysteine ligase catalytic subunit	GCLC	9	112000000	0.68401	0.321973
Ankyrin repeat domain-containing protein 39	ANKRD39	2	17600000	0.68241	0.260472
Serine/threonine-protein kinase Chk1	CHEK1	5	23800000	0.68096	0.25902
Ran-binding protein 10	RANBP10	2	10100000	0.68	0.317311
Kelch-like protein 11	KLHL11	2	5510000	0.6797	0.317102
ADP/ATP translocase 2;ADP/ATP translocase 2, N-terminally processed	SLC25A5	6	2960000000	0.67945	0.305691
Isochorismatase domain-containing protein 1	ISOC1	11	551000000	0.67812	0.30503
[truncated: 315 more rows]
