# Supplementary material for: The nucleolar phase of signal recognition particle assembly
Source: Life Sci Alliance. 2024 Jun 10;7(8):e202402614. doi: 10.26508/lsa.202402614 (PMC11165425; doi:10.26508/lsa.202402614)
Supplement: Supplementary file 2 [file LSA-2024-02614_TableS2.xlsx]

## Sheet: Table S2A
	Proteins		Our data	Biogrid
Newly discovered associations with new nucleolar proteins and/or proteins involved in ribosome biogenesis
95 proteins	GRWD1	nucleolar, ribosome biogenesis	SRP9, 14 ,19 ,72	/
161 associations	NOLC1	nucleolar, ribosome biogenesis	SRP9, 14	/
	DDX5	nucleolar	SRP9, 14, 72	/
	GNL3L	nucleolar, ribosome biogenesis	SRP14, 72	/
	GAR1	nucleolar, ribosome biogenesis	SRP14, 72	/
	NHP2L1	nucleolar, ribosome biogenesis	SRP14	/
	PRKDC	nucleolar	SRP9, 14, 72	/
	MDN1	nucleolar, ribosome biogenesis	SRP14, 72	/
	DDX27	nucleolar, ribosome biogenesis	SRP14, 72	/
	MRTO4	nucleolar, ribosome biogenesis	SRP9, 14 ,19 ,72	/
	WBSCR22 (BUD23)	nucleolar, ribosome biogenesis	SRP14, 72	/
	NOP9	nucleolar, ribosome biogenesis	SRP14, 72	/
	NAT10	nucleolar, ribosome biogenesis	SRP9, 14, 72	/
	DDX17	nucleolar, ribosome biogenesis	SRP9, 14 ,19 ,72	/
	XRCC5	nucleolar, ribosome biogenesis	SRP9, 14 ,19 ,72	/
	TCOF1	nucleolar, ribosome biogenesis	SRP9, 14, 72	/
	DDX47	nucleolar	SRP9, 14, 72	/
	XRN2	nucleolar, ribosome biogenesis	SRP9, 14, 72	/
	EMG1	nucleolar, ribosome biogenesis	SRP14,72	/
	NSUN5	nucleolar, ribosome biogenesis	SRP14,72	/
	PES1	nucleolar, ribosome biogenesis	SRP9, 14, 72	/
	FRG1	nucleolar	SRP14, 72	/
	KRR1	nucleolar, ribosome biogenesis	SRP14	/
	BYSL	nucleolar, ribosome biogenesis	SRP14, 72	/
	POP7	nucleolar, ribosome biogenesis	SRP72	/
	RCL1	nucleolar, ribosome biogenesis	SRP14, 72	/
	WDR36	nucleolar, ribosome biogenesis	SRP14, 72	/
	MPHOSPH6	nucleolar, ribosome biogenesis	SRP72	/
	WDR3	nucleolar, ribosome biogenesis	SRP14	/
	SKIV2L2	nucleolar, ribosome biogenesis	SRP14, 19, 72	/
	WDR12	nucleolar, ribosome biogenesis	SRP14,72	/
	SSRP1	nucleolar, ribosome biogenesis	SRP14	/
	TWISTNB (polr1F)	nucleolar, ribosome biogenesis	SRP14	/
	TMA16	ribosome biogenesis	SRP14, 72	/
	NHP2	nucleolar, ribosome biogenesis	SRP14	/
	ZNF593	nucleolar, ribosome biogenesis	SRP14	/
	DDX1	nucleolar, ribosome biogenesis	SRP9, 14, 72	/
	NOP58	nucleolar, ribosome biogenesis	SRP14, 72	/
	NOL6 (UTP22)	nucleolar, ribosome biogenesis	SRP14, 72	/
	SPATA5	ribosome biogenesis	SRP14, 72	/
	SPATA5L1	ribosome biogenesis	SRP14, 72	/
	IMP4	nucleolar, ribosome biogenesis	SRP72	/
	PPP1CB	nucleolar	SRP14, 72	/
	DDX52	nucleolar, ribosome biogenesis	SRP14	/
	POLR1E	nucleolar, ribosome biogenesis	SRP14, 72	/
	DDX50	nucleolar	SRP14, 72	/
	POLR2E	nucleolar, ribosome biogenesis	SRP14, 72	/
	POLR1A	nucleolar, ribosome biogenesis	SRP14, 72	/
	POLR2H	nucleolar, ribosome biogenesis	SRP14, 72	/
	POLR1C	nucleolar, ribosome biogenesis	SRP14	/
	BCAS2	nucleolar	SRP14, 72	/
	SIN3A	nucleolar	SRP14, 72	/
	GTF3C1	ribosome biogenesis	SRP14, 72	/
	APEX1	nucleolar	SRP14, 72	/
	GTF3C5	ribosome biogenesis	SRP14, 72	/
	FMR1	nucleolar	SRP14, 72	/
	GPATCH4	nucleolar, ribosome biogenesis	SRP14, 72	/
	RPP40	nucleolar, ribosome biogenesis	SRP14, 72	/
	URB2	nucleolar, ribosome biogenesis	SRP14	/
	RIOK2	ribosome biogenesis	SRP14	/
	DDX51	nucleolar, ribosome biogenesis	SRP14	/
	ISG20L2	nucleolar, ribosome biogenesis	SRP14	/
	GLTSCR2	nucleolar, ribosome biogenesis	SRP14	/
	UBTF	nucleolar, ribosome biogenesis	SRP14	/
	WDR43	nucleolar, ribosome biogenesis	SRP14	/
	TRMT112	ribosome biogenesis	SRP14	/
	FAM207A	nucleolar, ribosome biogenesis	SRP14	/
	UTP14A	nucleolar, ribosome biogenesis	SRP14	/
	ESF1	nucleolar, ribosome biogenesis	SRP14	/
	PWP2	nucleolar, ribosome biogenesis	SRP14	/
	polR3A	ribosome biogenesis	SRP14	/
	DHX33	nucleolar, ribosome biogenesis	SRP14	/
	WDR75	nucleolar, ribosome biogenesis	SRP14	/
	POP4	nucleolar, ribosome biogenesis	SRP14	/
	RRP7A	nucleolar, ribosome biogenesis	SRP14	/
	NOC4L	nucleolar, ribosome biogenesis	SRP14	/
	KRI1	nucleolar, ribosome biogenesis	SRP14	/
	URB1	nucleolar, ribosome biogenesis	SRP14	/
	TSPYL1	nucleolar	SRP14	/
	TBL3	nucleolar, ribosome biogenesis	SRP14	/
	UTP18	nucleolar, ribosome biogenesis	SRP14	/
	PolR1B	nucleolar, ribosome biogenesis	SRP14	/
	IMP3	nucleolar, ribosome biogenesis	SRP14	/
	RCC2	nucleolar	SRP14	/
	RPP30	nucleolar, ribosome biogenesis	SRP14, 72	/
	HEATR1	nucleolar, ribosome biogenesis	SRP14	/
	ALKBH2	nucleolar	SRP14	/
	RPP38	nucleolar, ribosome biogenesis	SRP14	/
	RPP14	nucleolar	SRP14	/
	MINA	nucleolar	SRP14, 72	/
	GTF3C3	ribosome biogenesis	SRP14, 72	/
	DIEXF	nucleolar, ribosome biogenesis	SRP14	/
	NOL11	nucleolar, ribosome biogenesis	SRP14	/
	CIRH1A	nucleolar, ribosome biogenesis	SRP14	/
	TSR2	ribosome biogenesis	SRP14	/
Newly discovered associations between SRP proteins and nucleolar proteins and/or proteins involved in ribosome biogenesis that are already known to associate with other SRP proteins
52 proteins	DDX21	nucleolar, ribosome biogenesis	SRP9, 19 ,72	SRP14 (Huttlin et al., 2021) SRP68 (Cho et al., 2022)
78 associations	NPM1	nucleolar, ribosome biogenesis	SRP9, 14	SRP19, 54, 68 (Cho et al., 2022) SRP72 (Cho et al., 2022; Hein et al., 2015)
	DHX9	nucleolar	SRP14	SRP9, 19, 54, 68, 72 (Cho et al., 2022)
	NOP2 (NSUN1)	nucleolar, ribosome biogenesis	SRP9, 14 ,19 ,72	SRP68 (Cho et al., 2022; Huttlin et al., 2017, 2021)
	MYBBP1A	nucleolar, ribosome biogenesis	SRP14 ,19 ,72	SRP9 (Cho et al., 2022) SRP68 (Huttlin et al., 2017, 2021)
	NPM3	nucleolar, ribosome biogenesis	SRP9, 14 ,19	SRP72 (Cho et al., 2022; Huttlin et al., 2021)
	RBM28	nucleolar	SRP9, 19	SRP14, 72 (Huttlin et al., 2021) SRP68 (Cho et al., 2022; Huttlin et al., 2017, 2021)
	GNL3	nucleolar, ribosome biogenesis	SRP14	SRP9, 19, 68, 72 (Cho et al., 2022)
	RRP1A	nucleolar, ribosome biogenesis	SRP14, 72	SRP19 (Cho et al., 2022)
	PA2G4	nucleolar, ribosome biogenesis	SRP14	SRP9, 19, 72 (Cho et al., 2022) SRP68 (Boldt et al.,2016)
	NIP7	nucleolar, ribosome biogenesis	SRP9, 72	SRP14 (Huttlin et al., 2021)
	FTSJ3	nucleolar, ribosome biogenesis	SRP72	SRP9 (Cho et al., 2022) SRP14 (Huttlin et al., 2021) SRP68 (Cho et al., 2022)
	BRIX1	nucleolar, ribosome biogenesis	SRP14	SRP9, 19, 68, 72 (Cho et al., 2022)
	TRIM28	nucleolar, ribosome biogenesis	SRP9, 14, 72	SRP19, 54 (Jang et al., 2018)
	DDX18	nucleolar, ribosome biogenesis	SRP14, 72	SRP9 (Cho et al., 2022)
	RSL1D1	nucleolar, ribosome biogenesis	SRP14, 72	SRP9 (Cho et al., 2022)
	PNO1	nucleolar, ribosome biogenesis	SRP14, 72	SRP9, 68 (Cho et al., 2022)
	RBM34	nucleolar, ribosome biogenesis	SRP14	SRP9 (Cho et al., 2022) SRP68 (Cho et al., 2022; Huttlin et al., 2017, 2021) SRP72 (Huttlin et al., 2021)
	WDR18	nucleolar, ribosome biogenesis	SRP14	SRP9, 68 (Cho et al., 2022)
	NOB1	nucleolar, ribosome biogenesis	SRP14, 72	SRP9, 19 (Cho et al., 2022)
	NOL7	nucleolar, ribosome biogenesis	SRP14	SRP9 (Cho et al., 2022)
	TSR1	nucleolar, ribosome biogenesis	SRP14, 72	SRP9, 19 (Cho et al., 2022)
	PWP1	nucleolar, ribosome biogenesis	SRP9, 14, 72	SRP19 (Cho et al., 2022)
	PPAN	nucleolar, ribosome biogenesis	SRP14	SRP9, 68 (Cho et al., 2022)
	NOP56	nucleolar, ribosome biogenesis	SRP72	SRP14 (Hayano et al., 2003) SRP68 (Hein et al., 2015)
	SDAD1	nucleolar, ribosome biogenesis	SRP14	SRP9, 19, 68, 72 (Cho et al., 2022)
	FBL	nucleolar, ribosome biogenesis	SRP9, 14	SRP72 (Liu et al., 2018)
	DDX56	nucleolar, ribosome biogenesis	SRP72	SRP14 (Erwing et al., 2007)
	BMS1	nucleolar, ribosome biogenesis	SRP72	SRP14 (Huttlin et al., 2021) SRP68 (Cho et al., 2022)
	DKC1	nucleolar, ribosome biogenesis	SRP72	SRP9 (Cho et al., 2022) SRP14 (Huttlin et al., 2021)
	DHX37	nucleolar, ribosome biogenesis	SRP72	SRP14 (Cho et al., 2022)
	Mphosph10	nucleolar, ribosome biogenesis	SRP72	SRP14 (Huttlin et al., 2021)
	LAS1L	nucleolar, ribosome biogenesis	SRP14	SRP9, 19, 68, 72 (Cho et al., 2022)
	BOP1	nucleolar, ribosome biogenesis	SRP72	SRP14 (Huttlin et al., 2021)
	RRP12	nucleolar, ribosome biogenesis	SRP72	SRP14 (Huttlin et al., 2021)
	KIAA0020	nucleolar	SRP72	SRP14 (Huttlin et al., 2021) SRP68 (Cho et al., 2022; Huttlin et al., 2017, 2021)
	PDCD11	nucleolar, ribosome biogenesis	SRP14	SRP68 (Huttlin et al., 2021)
	DDX54	nucleolar, ribosome biogenesis	SRP14	SRP9, 19, 68 (Cho et al., 2022)
	NSUN2	nucleolar	SRP14, 72	SRP9 (Cho et al., 2022)
	SERBP1	nucleolar, ribosome biogenesis	SRP14	SRP9, 19, 68, 72 (Cho et al., 2022)
	DDX24	nucleolar	SRP72	SRP14 (Huttlin et al., 2021)
	C7orf50	nucleolar	SRP19, 72	SRP9 (Cho et al., 2022) SRP14 (Huttlin et al., 2021)
	LTV1	ribosome biogenesis	SRP14	SRP19 (Cho et al., 2022)
	NOL9	nucleolar, ribosome biogenesis	SRP14	SRP9 (Cho et al., 2022)
	NKRF	nucleolar, ribosome biogenesis	SRP14	SRP9, 19, 68 (Cho et al., 2022)
	HEATR3	ribosome biogenesis	SRP14	SRP9 (Cho et al., 2022)
	NOP14	nucleolar, ribosome biogenesis	SRP14	SRP9 (Cho et al., 2022)
	NOL12	nucleolar, ribosome biogenesis	SRP14	SRP72 (Huttlin et al., 2021)
	JMJD6	nucleolar	SRP14	SRP9 (Marcon et al., 2014)
	NOP16	nucleolar	SRP14	SRP19, 68, 72 (Cho et al., 2022)
	RBM19	nucleolar	SRP72	SRP14 (Huttlin et al., 2021)
	POP1	nucleolar, ribosome biogenesis	SRP14	SRP19, 68, 72 (Cho et al., 2022)
Confirmed associations
58 proteins	DDX21	nucleolar, ribosome biogenesis	SRP14	SRP14 (Huttlin et al., 2021) SRP68 (Cho et al., 2022)
79 associations	NCL	nucleolar, ribosome biogenesis	SRP9, 14 ,19 ,72	SRP9, 19, 68, 72 (Cho et al., 2022) SRP14 (Cho et al., 2022; Huttlin et al., 2021; Salvetti et al., 2016)
	NPM1	nucleolar, ribosome biogenesis	SRP19 ,72	SRP19, 54, 68 (Cho et al., 2022) SRP72 (Cho et al., 2022; Hein et al., 2015)
	DHX9	nucleolar	SRP9, 19 ,72	SRP9, 19, 54, 68, 72 (Cho et al., 2022)
	MYBBP1A	nucleolar, ribosome biogenesis	SRP9	SRP9 (Cho et al., 2022) SRP68 (Huttlin et al., 2017, 2021)
	LYAR	nucleolar, ribosome biogenesis	SRP9, 14 ,19 ,72	SRP9, 19, 68, 72 (Cho et al., 2022) SRP14 (Ewing et al., 2007)
	NPM3	nucleolar, ribosome biogenesis	SRP72	SRP72 (Cho et al., 2022; Huttlin et al., 2021)
	RBM28	nucleolar	SRP14	SRP14, 72 (Huttlin et al., 2021) SRP68 (Cho et al., 2022; Huttlin et al., 2017, 2021)
	GNL3	nucleolar, ribosome biogenesis	SRP9, 72	SRP9, 19, 68, 72 (Cho et al., 2022)
	RRP1B	nucleolar, ribosome biogenesis	SRP9, 14, 72	SRP9, 19, 68, 72 (Cho et al., 2022) SRP14 (Huttlin et al., 2021)
	PA2G4	nucleolar, ribosome biogenesis	SRP9, 72	SRP9, 19, 72 (Cho et al., 2022) SRP68 (Boldt et al.,2016)
	NIP7	nucleolar, ribosome biogenesis	SRP14	SRP14 (Huttlin et al., 2021)
	GNL2	nucleolar, ribosome biogenesis	SRP14	SRP9, 19, 68, 72 (Cho et al., 2022) SRP14 (Huttlin et al., 2021)
	NOC3L	nucleolar	SRP14	SRP14 (Huttlin et al., 2021)
	GTPBP4	nucleolar, ribosome biogenesis	SRP9, 14, 19	SRP9, 19, 72 (Cho et al., 2022) SRP14 (Huttlin et al., 2021) SRP68 (Cho et al., 2022; Huttlin et al., 2017)
	DIMT1	nucleolar, ribosome biogenesis	SRP14, 72	SRP9, 14, 19, 68, 72 (Cho et al., 2022)
	FTSJ3	nucleolar, ribosome biogenesis	SRP14	SRP9 (Cho et al., 2022) SRP14 (Huttlin et al., 2021) SRP68 (Cho et al., 2022)
	BRIX1	nucleolar, ribosome biogenesis	SRP9, 72	SRP9, 19, 68, 72 (Cho et al., 2022)
	TRIM28	nucleolar, ribosome biogenesis	SRP19	SRP19, 54 (Jang et al., 2018)
	DDX18	nucleolar, ribosome biogenesis	SRP9	SRP9 (Cho et al., 2022)
	RSL1D1	nucleolar, ribosome biogenesis	SRP9	SRP9 (Cho et al., 2022)
	RBM34	nucleolar, ribosome biogenesis	SRP72	SRP9 (Cho et al., 2022) SRP68 (Cho et al., 2022; Huttlin et al., 2017, 2021) SRP72 (Huttlin et al., 2021)
	REXO4	nucleolar	SRP14	SRP14 (Huttlin et al., 2021: Marcon et al., 2014)
	NOC2L	nucleolar, ribosome biogenesis	SRP14	SRP14 (Huttlin et al., 2021)
	PAK1IP1	nucleolar	SRP14	SRP14 (Huttlin et al., 2021)
	RPF2	nucleolar, ribosome biogenesis	SRP14	SRP14 (Huttlin et al., 2021)
	NOP56	nucleolar, ribosome biogenesis	SRP14	SRP14 (Hayano et al., 2003) SRP68 (Hein et al., 2015)
	SDAD1	nucleolar, ribosome biogenesis	SRP72	SRP9, 19, 68, 72 (Cho et al., 2022)
	FBL	nucleolar, ribosome biogenesis	SRP72	SRP72 (Liu et al., 2018)
	DDX56	nucleolar, ribosome biogenesis	SRP14	SRP14 (Erwing et al., 2007)
	BMS1	nucleolar, ribosome biogenesis	SRP14	SRP14 (Huttlin et al., 2021) SRP68 (Cho et al., 2022)
	DKC1	nucleolar, ribosome biogenesis	SRP14	SRP9 (Cho et al., 2022) SRP14 (Huttlin et al., 2021)
	LSG1	ribosome biogenesis	SRP72	SRP9, 19, 68, 72 (Cho et al., 2022)
	DHX37	nucleolar, ribosome biogenesis	SRP14	SRP14 (Cho et al., 2022)
	NIFK	nucleolar, ribosome biogenesis	SRP14, 72	SRP14 (Huttlin et al., 2021) SRP68 (Huttlin et al., 2015, 2017) SRP72 (Huttlin et al., 2015)
	Mphosph10	nucleolar, ribosome biogenesis	SRP14	SRP14 (Huttlin et al., 2021)
	LAS1L	nucleolar, ribosome biogenesis	SRP72	SRP9, 19, 68, 72 (Cho et al., 2022)
	BOP1	nucleolar, ribosome biogenesis	SRP14	SRP14 (Huttlin et al., 2021)
	PHF6	nucleolar, ribosome biogenesis	SRP14	SRP14 (Todd et al., 2012)
	RRP12	nucleolar, ribosome biogenesis	SRP14	SRP14 (Huttlin et al., 2021)
	KIAA0020	nucleolar	SRP14	SRP14 (Huttlin et al., 2021) SRP68 (Cho et al., 2022; Huttlin et al., 2017, 2021)
	EBNA1BP2	nucleolar, ribosome biogenesis	SRP14	SRP9 (Cho et al., 2022) SRP14 (Huttlin et al., 2021) SRP68 (Cho et al., 2022; Huttlin et al., 2017, 2021)
	DDX31	nucleolar, ribosome biogenesis	SRP14	SRP14 (Huttlin et al., 2021; Fasci et al., 2018) SRP68 (Huttlin et al., 2017)
	NSUN2	nucleolar	SRP9	SRP9 (Cho et al., 2022)
	SERBP1	nucleolar, ribosome biogenesis	SRP9, 19, 72	SRP9, 19, 68, 72 (Cho et al., 2022)
	DDX24	nucleolar	SRP14	SRP14 (Huttlin et al., 2021)
	C7orf50	nucleolar	SRP14	SRP9 (Cho et al., 2022) SRP14 (Huttlin et al., 2021)
	TEX10	nucleolar, ribosome biogenesis	SRP14, 72	SRP14 (Huttlin et al., 2021) SRP19, 72 (Cho et al., 2022)
	AATF	nucleolar, ribosome biogenesis	SRP14	SRP14 (Huttlin et al., 2021)
	SENP3	nucleolar, ribosome biogenesis	SRP14	SRP14 (Huttlin et al., 2021)
	RRP8	nucleolar, ribosome biogenesis	SRP14	SRP14 (Huttlin et al., 2021) SRP68 (Cho et al., 2022)
	USP36	nucleolar, ribosome biogenesis	SRP14	SRP14, 68, 72 (Chen et al., 2023)
	NOM1	nucleolar, ribosome biogenesis	SRP14	SRP14 (Huttlin et al., 2021)
	NGDN	nucleolar, ribosome biogenesis	SRP14	SRP14 (Huttlin et al., 2021)
	RBM19	nucleolar	SRP14	SRP14 (Huttlin et al., 2021)
	NSA2	nucleolar, ribosome biogenesis	SRP14	SRP14 (Huttlin et al., 2021)
	SURF6	nucleolar, ribosome biogenesis	SRP14	SRP14, 72 (Huttlin et al., 2021) SRP68 (Cho et al., 2022)
	RRS1	nucleolar, ribosome biogenesis	SRP14	SRP14, 68, 72 (Huttlin et al., 2021)

## Sheet: TABLES2B
Proteins	Our data	Biogrid
SND1		SRP9, 19 (Cho et al., 2022) SRP68 (Cho et al., 2022; Boldt et al., 2016)
new associations	SRP14, 72
confirmed associations	SRP19
LYRIC		SRP9, 72 (Cho et al., 2022) SRP19, 68 (Cho et al., 2022; Kim et al 2021)
new associations	SRP14
confirmed associations	SRP9, 19 ,72
RQC pathway
Newly discovered associations
ZNF598	SRP14, 72	/
NEMF	SRP14, 72	/
TRIP4	SRP14, 72	/
ANKZF1	SRP14, 72	/
TCF25	SRP14, 72	/
Newly discovered associations between SRP proteins and RQC proteins that are already known to associate with other SRP proteins
listerin	SRP72	SRP14 (Cho et al., 2022)
ASCC1	SRP14, 72	SRP9 (Cho et al., 2022)
ASCC2	SRP14, 72	SRP68 (Cho et al., 2022)
ASCC3	SRP14, 72	SRP9, 68 (Cho et al., 2022) SRP19 (Horlbeck et al., 2018)
GNB2L1 (RACK1)	SRP14, 72	SRP9, 19 ,68, 72 (Cho et al., 2022)
ABCE1	SRP14	SRP9 (Kaerblane et al., 2015; Cho et al., 2022) SRP19, 68, 72 (Cho et al., 2022)
Confirmed associations
GNB2L1 (RACK1)	SRP19	SRP9, 19, 68, 72 (Cho et al., 2022)
