# Supplementary material for: The nucleolar phase of signal recognition particle assembly
Source: Life Sci Alliance. 2024 Jun 10;7(8):e202402614. doi: 10.26508/lsa.202402614 (PMC11165425; doi:10.26508/lsa.202402614)
Supplement: Supplementary file 3 [file LSA-2024-02614_TableS3.xlsx]

## Sheet: siRNAs
Name	Sequences (5’ to 3’)
si-SRP14 (Eurofins)	5’-AGGGCAUACAUUUCCUGCUdTdT-3’
si-SRP72 (Eurofins)	5’-GAAGGAGCUUUAUGGACAAdTdT-3’
si-Luciferase (Eurofins)	5'- CGUACGCGGAAUACUUCGA-3'
si-uL18 (IDT) 13.2 duplex sequences	5'-CAGAUUACAUGCGCUACUUAAUGGA-3'
	5'-UCCAUUAAGUAGCGCAUGUAAUCUGCA-3'
si-uS3 (Eurofins)	5'-UGACUGCUGUAGUUCAGAAdTdT-3’
si-DDX21 (Eurofins)	5'-CUACCGCAUCAGUAACAGAdTdT-3’
si-NOG1 (IDT) 13.2 duplex sequences	5'-AACAGAAUUACCAUGAUAGACUUTC-3'
	5'-GAAAGUCUAUCAUGGUAAUUCUGUUGA-3'
si-NPM3 (IDT) 13.2 duplex sequences	5'-GUUACGAUGAGCAAUGAUGUUUCTG-3'
	5'-CAGAAACAUCAUUGCUCAUCGUAACAA-3'
si-NCL (IDT) 13.2 duplex sequences	5'-CCGUGUUGGUUUUGACUGGAUAUTC-3'
	5'-GAAUAUCCAGUCAAAACCAACACGGUA-3'
si-NOP2 (IDT) 13.2 duplex sequences	5'-AUAUUGUGGGAAUUCUGCGUGAUTT-3'
	5'-AAAUCACGCAGAAUUCCCACAAUAUCC-3'
si-C7orf50 (IDT) 13.3 duplex sequences	5'-GGAGGGAAAUGUCUAUUUUUCUACC-3'
	5'-GGUAGAAAAAUAGACAUUUCCCUCCAA-3'
si-MYBBP1A (IDT) 13.1 duplex sequences	5'-CGUGAACCUAUUCUCAGAAUGAGAAT-3'
	5'-AUUCUCAUCUGAGAAUAGGUUCACGGA-3'
